# Supplementary material for: The burden, prevention and care of infants and children with congenital anomalies in sub-Saharan Africa: A scoping review
Source: PLOS Glob Public Health. 2023 Jun 28;3(6):e0001850. doi: 10.1371/journal.pgph.0001850 (PMC10306220; doi:10.1371/journal.pgph.0001850)
Supplement: S1 Data — (XLSM) [file pgph.0001850.s003.xlsm]

## Sheet: Notes
	Notes
	General	Please complete ALL FIELDS in the template Where options exists, a drop down list of these options have been provided. Just click on the cell and the drop downs icon will become vissible. You can can also enter text if none of the options is suitable. NB. Please enter either text OR select from options given, but not both, as this will return distorted information. If you MUST do both, then pleas…
	Author	Please list only first author's last name
	Exclusion & Inclusion criteria	If the list does not contain the corrrect option to exclude the paper, please state in text your reason for excluding or including the paper If you cannot review a paper because of language, please state so in text. Kindly forward the paper ID at the end of your review
	Objective	This may be provided directly from the abstract or body of the article
	Type of study	See next sheet for all definations Diagnostic method (DM) refers to studies evaluating or comparing methods used to diagnose a CA (e.g. a study comparing two methods of diagnosing congenital heart defects) Descriptive epidemiology (DE) refers to epidemiological studies that can not be classified as survey, case-control or cohort (e.g. a report of CA prevalence from a CA registry)
	Expert confirmation	This means the final diagnosis of the CA was made by a birth defects expert (e.g clinical geneticist)

## Sheet: Defination of study types
				Definitions of SSCAN article study types
				Case study/case studies: A clinical case report or case study is a type of academic publication where medical practitioners share patient cases that are unusual or haven't been described before. A case is a single unit in a study which is examined in detail using qualitative research approaches where multiple methods of data collection may be used for a detailed examination of a single 'case'.
				Cross sectional Survey: Survey research is the collection of information from a sample of individuals through their responses to questions, including both quantitative and qualitative approaches. This type of research allows for a variety of methods to recruit participants, collect data, and utilize various methods of instrumentation. When the survey is done at a specific point in time, it is ref…
				Cohort studies: study focusing on a group of people included in or part of a study or clinical trial by an event/condition and observed over a period of time to investigate the causes of disease and to establish links between risk factors and health outcomes.
				Case control: An observational study that compares patients who have a disease or outcome of interest (cases) with patients who do not have the disease or outcome (controls), and looks back retrospectively to compare how frequently the exposure to a risk factor is present in each group to determine the relationship between the risk factor and the disease. No intervention is attempted and no attem…
				Qualitative study: collecting and analyzing non-numerical data (e.g., text, video, or audio) to understand concepts, opinions, or experiences. It can be used to gather in-depth insights into a problem or generate new ideas for research and used to answer questions about experience, meaning and perspective, most often from the standpoint of the participant. These data are usually not amenable to c…
				Economic (health): studies focusing on integrating cost data with clinical outcomes data to estimate the economic impact associated with any gain in outcomes comparing one treatment option with another. Economic studies are used to determine the best way to deliver efficient, cost-effective services with pre-defined resources.
				Diagnostic method: a study related to a specific type or types of method or test used to help diagnose a disease or condition. It may involve a comparison of the different diagnostic approaches or used to develop gold standards etc. E.g. Imaging tests and tests to measure blood pressure, pulse, and temperature are examples of diagnostic techniques.
				Systematic review: A systematic review is a review of a clearly formulated question (i.e. a narrow focused research question) that uses systematic and reproducible methods to identify, select and critically appraise all relevant research, and to collect and analyse data from the studies that are included in the review. This may be a systematic literature reviews or review of a specific interventi…
				Descriptive epidemiology: a study collating, organizing and analyzing data on health and disease to understand variations in disease frequency geographically and over time and how disease varies among people based on a host of personal characteristics (person, place, and time).

## Sheet: SSA Countries
SSA Coutries					North African Countries
Angola					Algeria
Benin					Egypt
Botswana					Libya
Burkina Faso					Morocco
Burundi					Tunisia
Cape Verde
Cameroon
Central African Republic
Chad
Comoros
Democratic Republic of the Congo
Republic of the Congo
Cote d'Ivoire
Djibouti
Equatorial Guinea
Eritrea
Ethiopia
Gabon
Gambia
Ghana
Guinea
Guinea-Bissau
Kenya
Lesotho
Liberia
Madagascar
Malawi
Mali
Mauritania
Mauritius
Mozambique
Namibia
Niger
Nigeria
Rwanda
Sao Tome and Principe
Senegal
Seychelles
Sierra Leone
Somalia
South Africa
South Sudan
Sudan
Swaziland
Tanzania
Togo
Uganda
Zambia
Zimbabwe

## Sheet: Data entry template
	Exclusions:	1. General reviews		5. Letters to editor		Inclusions:	1. Original articles 2. Systematic review
		2. Studies outside SSA		6. Editorials			3. Conference papers
		3. Not about CA
		4. Not original research or systematic review
Paper ID number (e.g 950)		Year	Included or excluded (please state reasons for exclusion)	Exluded from abtract (AT) or full text (FT) or Not applicable (NA)	Country (include multiple countries)	Objectives	Type of Study	Primary focus on CA	Type of CA	Population Coverage	Data source	Type of births	Age of diagnosis	Expert confirmation of CA diagnosis	Burden ((Yes(Y)/No(N))					Surveillance ((Yes(Y)/No(N))		Primary Prevention ((Yes(Y)/No(N))					Care ((Yes(Y)/No(N))						General comment	Completed by (Please include initials)
	Author						Case study/case series (CS), Cross sectional/Survey(SV), Cohort(CH), Case-control (CC), Qualitative (QL), Economic (EC), Diagnostic method (DM), Systematic review (SR), descriptive epidemiology (DE), Other (specify)	((Yes(Y)/No(N))	Any(A), Spina bifida (SB), Hydrocephalus (HC), Cleft lip/palate (CL/P), Congenital Heart Defect (CHD), Others (Please list)	(single hospital (S), multiple hospital(M), population-based(P), Not given (NG)	Hospital/clinic records (HR), Directly from patients/Interview (I), Registry database (RD), Public health database (PHD), Not given (NG)	Live (LB), Still (SB), Spontaneous abortion (SA), Termination (T), Not Given (NG)	Prenatal (PN), At birth (AB), Child (CHLD), Any age (AA), Not given (NG)	(Yes(Y)/No(N)/Not given (NG))	Prevalence	Survival outcome (mortality rate)	Disability (YLL/DALY)	Cost of care	Other (specify)	Independent monitoring of CA	General public health data	Vaccination	Folic acid suplementation/foood fortification	Safety study (list type of exposure. e.g. medication)	Any(A), Spina bifida (SB), Hydrocephalus (HC), Cleft lip/palate (CL/P), Congenital Heart Defect (CHD), Others (Please list)	Other (Specify)	General care of children with CA	Surgery	Rehabilitation	Stigma, neglect or cultural barriers	Any(A), Spina bifida (SB), Hydrocephalus (HC), Cleft lip/palate (CL/P), Congenital Heart Defect (CHD), Others (Please list)	Other (specify)
