# Supplementary material for: The burden, prevention and care of infants and children with congenital anomalies in sub-Saharan Africa: A scoping review
Source: PLOS Glob Public Health. 2023 Jun 28;3(6):e0001850. doi: 10.1371/journal.pgph.0001850 (PMC10306220; doi:10.1371/journal.pgph.0001850)
Supplement: S2 Data — (XLSX) [file pgph.0001850.s004.xlsx]

## Sheet: Sheet1
ID	Author	Year	Incl_excl	ex_FT_AB	Country	Objective	studyType	Focus	CA_type	Pop_Cov	Data_Souce	birthType	ageDiag	expCon	burPrev	burSurv	burDisa	burCost	burOther	surIndep	surGen	prevVac	prevFolic	prevSafty	prevCa	prevOther	careGen	careSurg	careRehap	careStigma	careCa	careOther	comments	Reviewer
908	Mirambo	2016	Exclude-not about CA		Tanzania																													DC, RZ
910	Eriksen	2016	Include		Ethiopia	To introduce routine head circumference measurements to ease the detection of hydrocephalus	SV	Y	HC	M	I, HR	LB	AB	NG	N	N	N	N		N	N	N	N	N	HC		N	N	N	N	HC			DC, RZ
911	Moyer	2016	Exclude-not about CA	FT	Uganda																													DC, RZ
912	Biluts	2016	Include		Ethiopia	to review short-term outcomes of pediatric patients with hydrocephalus treated by ETV with or without CPC at Zewditu Memorial Hospital (ZMH) in Addis Ababa, Ethiopia.	CS	Y	HC	S	HR	LB	NG	NG	N	Y	N	N		N	N	N	N	N	NA		Y	Y	N	N	HC			DC, RZ
914	Korsaga/Somé	2016	Include		Burkina Faso	To relate the supportand social integration difficulties inherent in a genetic disease, the ichthyosis.	CS, QL	Y	Ichtyosis	S	I	LB	NG	Y	N	N	N	N		N	N	N	N	N	NA		N	N	N	Y	Ichtyosis			DC, RZ
915	Weber	2016	Include		South Africa	to add knowledge and create awareness on everyday experiences of a parent living with children diagnosed with FXS, in South Africa.	CS, QL	Y	Fragile X syndrom	S	I	LB	CLD	Y	N	N	N	N		N	N	N	N	N	NA		N	N	N	Y	Fragile X chromosom syndrom			DC, RZ
916	Idiodi‑Thomas	2016	Include		Nigeria	to evaluate the management of hypospadias by our paediatric surgery unit and determine the factors affecting the delay between presentation and surgical repair while proffering possible solutions to such delay in hypospadias repair surgery., to evaluate the management of hypospadias by paediatric surgery unit and determine the factors affecting the delay between presentation and surgical repair w…	CS	Y	Hypospadias	S	HR	LB	AA	NG	N	N	N	N		N	N	N	N	N	NA		N	Y	N	N	Hypospasdias			DC, RZ
917	Okonta	2016	Include		Nigeria	to examine the prospects and challenges limiting the establishment of pediatric cardiac surgical practices in Nigeria from the perspectives of cardiothoracic surgeons and resident doctors	SV, QL	Y	CHD	NG	I	LB	AA	NG	N	N	N	N		N	N	N	N	N	CHD		N	Y	N	N	CHD			DC, RZ
919	Batte	2016	Include		Uganda	to determine the prevalence and factors associated with arrhythmias among children with congenital heart diseases receiving care at Mulago Hospital.	SV	Y	CHD	S	I, HR	LB	NG	Y	N	N	N	N	Morbidity	N	N	N	N	N	CHD		N	N	N	N	CHD			DC, RZ
921	Luyten	2016	Include		Uganda	to assess the short-term effectiveness of short and intensive speech therapy provided to patients with cleft (lip and) palate (C(L)P) in terms of articulation and resonance	CH	Y	CL/P	S	I	LB	NG	NG	N	N	N	N		N	N	N	N	N	CL/P		N	N	Y	N	CL/P			DC, RZ
924	Adejumo	2016	Excludes--age	FT	Nigeria																													DC, RZ
925	Mahery	2016	Exclude-not about CA	FT	South Africa																N													DC, RZ
926	Ford	2016	Include		UK and SSA countries	to assessing institutional capacity to deliver newborn surgical care for gastroschisis , to assess institutional capacity to deliver newborn surgical care for gastroschisis , to assess institutional capacity to deliver newborn surgical care for gastroschisis , to assess institutional capacity to deliver newborn surgical care for gastroschisis	CH	Y	Gastroschisis	M	RD, HR	LB	AB	NG	N	Y	Y	N		N	N	N	N	N	Gastroschisis		N	Y	N	N	Gastroschisis			DC, RZ
927	Isiekwe	2015	Include		Nigeria	to assess the perceptions and clinical experience in cleft and craniofacial care, of orthodontic residents in Nigeria., to assess the beliefs of orthodontic residents about the management of patients with cleft/craniofacial deformities, to assess their clinical experience in this area of care, and to determine the obstacles as perceived by orthodontic residents (if any) to adequate training in th…	SV	Y	craniofacial anomalies, CL/P	M	I	Not applicable	Not apllicable	NG	N	N	N	N		N	N	N	N	N	craniofacial anomalies, CL/P		N	Y	N	N	CL/P			DC, RZ
929	Kassegne	2016	Exclude-not about CA	AT	Togo																													DC, RZ
931	Faldin	2016	Include		Eritrea	To offer a capacity building to Eritrea Doctors regarding neglected idiopathic congenital talipes equinovarus management toward collaboration with Italian Doctors	CS	Y	Cubfoot	S	HR	LB	CLD	Y	N	N	N	N		N	N	N	N	N	clubfoot		N	Y	N	N	Clubfoot			DC, RZ
933	HAYDEN	2016	Exclude-not original research or systematic review	FT																														DC, RZ
934	Fish	2016	Exclude-not about CA	FT	South Africa																													DC, RZ
935	Garcia	2016	Exclude-general review		Latine America countries																													DC, RZ
936	Adeoguna	2016	Exclude-not about CA	AT	Nigeria																													DC, RZ
937	Awoleke	2016	Include		Nigeria	to identify triggers of stillbirth in the study setting and to make suggestions to reduce the prevalence	CC	N	Any(A), Spina bifida (SB), Hydrocephalus (HC), Cleft lip/palate (CL/P), Congenital Heart Defect (CHD), Others (Please list)	S	HR	SB, LB	NG	NG	Y	N	N	N		N	N	N	N	N	Any		N	N	N	N	Any			DC, RZ
939	Boer	2015	Excluded--age																															DC, RZ
942	Govender	2016	Include		South Africa	to determine whether the source healthcare facility affects the timing of diagnosis and to identify modifiable factors that may expedite diagnosis and referral.	SV	Y	Anorectal malformations	NG	HR	LB	CLD, AB	Y	N	Y	N	N	Morbidity	N	N	N	N	N	Anorectal malformations		Y	N	N	N	Anorectal malformations			DC, RZ
943	Ekenze	2016	Include		Africa countries	To highligh patterns of neonatal surgical conditions in Africa, challenges of management, trends in outcome, and potential interventions to improve outcome.	SR	N	All type of birth defect	M	Data from publications	LB	NG	NG	N	N	N	N		N	N	N	N	N	All type of birth defects		N	Y	N	N	All types of birth defect			DC, RZ
944	Greyvensteyn	2015	Include		South Africa	To confirm that distraction osteogenesis is an effective treatment modality for the correction of craniofacial deformities	Treatment method	Y	Craniofacial defect	S	HR	LB	NG	NG	N	N	N	N		N	N	N	N	N	Craniofacial anomaly		Y	Y	N	N	Cranio-facial defect			DC, RZ
945	Vannappagari	2016	Exclude- study outside SSA																															DC, RZ
949	Boer	2015	Excluded--age		South Africa																													DC, RZ
950	Bastaki	2016	Include		Sudan	To assess gene mutation link to primary microcephaly 2	CS	Y	Primary microcephaly 2	S	I	LB	NG	NG	N	N	N	N		N	N	N	N	N	Primary microcephaly 2		N	N	N	N	Primary microcephaly 2			DC, RZ
952	Rickard	2015	Include		Rwanda	To assess the quality of surgical care within the residency program	CS	N	All types of birth defect	S	HR	LB	NG	NG	N	Y	N	N		N	N	N	N	N	All types of birth defect		N	Y	N	N	All types of birth defect			DC, RZ
953	Ganie	2016	Include		South Africa	Not given	DM, CS	Y	Vascular ring	S	HR	LB	NG	Y	N	N	N	N		N	N	N	N	N	Vascular ring		Y	N	N	N	Vascular ring			DC, RZ
954	Uwineza	2016	Include		Rwanda	To determin the prevalence and pattern of microscopically visible chromosomal abnormalities among children referred to clinical department for diagnosis and evaluation of GDD (Global developmental delay)/ID (intellectual disability) associated or not with multiple congenital abnormalities (MCA)	DM	Y	multiple congenital abnormalities	M	HR	LB	CLD	Y	N	N	N	N		N	N	N		N	multiple congenital abnormalities		N	N	N	N	multiple congenital abnormalities			DC, RZ
955	Awoyale	2017	Include		Nigeria	to identify qualitative factors that affect the quality of life (QOL) of family caregivers of children with orofacial cleft (OFCs).	SV, QL	Y	CL/P	M	I	LB	PN, AB, CLD	Y	Y	N	N	N		N	N	N	N	N	CL/P		N	N	N	Y	CL/P			DC, RZ
907	Pépin-Williams Atipo-Tsiba1	2016	Include/exclude (article in French) - included for now Leke to decide when whole article can be read	AT	congo	Case report of a patient with Usher syndrome and NF1 resulting from consanguineous union	case report	N	Usher syndrome & NF1
905	Hamdoun et al	2016	Exclude- study outside SSA	AT/FT	USA	Untreated hypothyroidism in immigrant families in USA	case report	no
904	Fieggen et al	2016	included (in SSA, CA, Original article)		south africa	Ethnic delination, clinical phenotype, genetic testing & counselling, Ethnic delination, clinical phenotype, genetic testing & counselling of Bardet Biedl syndrome	cross-sectional study, CH	Y	others (Bardet Biedl syndrome with polydactyly, urogenital anomalies, CHD, etc)	74 families	HR	NG	AA	Y	N	N	N	N	genetic mutation	Y	N	N	N	N	CHD, polydactyly, urogenital (Bardet Biedl syndrome)	urogenital, polydactyly,	Y	N	N	N	CHD, polydactyly, urogenital (Bardet Biedl syndrome)	Not indicated	diagnosis and natural history of syndrome	PK/HM
903	de Decker et al	2016	included (in SSA, CA, Original article)		south africa	determine accurately frequency of 22qDS deletion in CHD, predictive value of "O" scoring	DM, CH	Y	22qDS, CHD	S	HR	LB	NG	Y	Y	N	N	N	N	N	N	N	N	N	CHD	22, 22q	Y	N	N	N	CHD, 22q	Not indicated		PK/HM
902	Ezeofor et al	2015	Include		nigeria	determine prevalence of cervical ribs in Enugu Nigeria, Prevalence of cervical ribs in Enugu Nigeria	SV	Y	other (cervical ribs)	M	HR	NG	AA	Y	Y	N	N	N		Y, N, Y, N of measles not CA	N	N	N	N	N		N	N	N	N	N	not indicated		PK/HM
901	Oyedele et al	2016	Exclude-not about CA	AT	nigeria	to determine the co-morbidities associated with MIH in pupils aged eight to ten years resident in Ife central Local Government of Ile-Ife	SV	Y	other (dental)	P		NG	CLD	N	Y					Y		N	N	N								dental care		PK/HM
900	Amade et al	2016	Include		mozambique	determine seroepidemiology of rubella in mozambique, determine seroepidemiology of rubella in mozambique and correlations with fertility	other (surveillance)	N	CHD, deafness, blindness	NG	I, HR	NG	AA	N	Y	N	N	N		N	Y	Y	N	N	N/A		Y	N	N	N	N/A	N/A		PK/HM
897	Caceres et al	2016	Exclude- study outside SSA	AT/FT	Brazil																													PK/HM
896	Hamouda et al	2016	Exclude- study outside SSA	AT	Tunisia																													PK/HM
895	Malherbe et al	2016	Exclude-editorial	AT/FT	South Africa																													PK/HM
894	Smythe et al	2016	Include		zimbabwe	evaluate the outcomes of the Ponseti manipulation at a tertiary hospital in zimbabwe, evaluate the outcomes of the Ponseti manipulation at a tertiary hospital in zimbabwe and casting method	CH	Y	other (clubfoot)	S	HR	NG	CLD	N	N	N	N	N		Y							Y	Y	Y	n	Club foot	other (clubfoot)	Focus on Ponseti method rather than surgery	PK/HM
893	Dakurak et al	2016	Include		ghana	evaluate the complications of shunt, evaluate the complications of shunting for HC and reducing complications in a tertiary level hospital	CH	N	HC	S	HR	NG	AB, CLD	NG	N	Y	N	N		N	N	N	Y	Y (ventriculo-peritoneal shunt placement)	HC		N	Y	N	N	HC			PK/HM
892	Thienemann et al	2016	Exclude-not about CA	AT/FT	multinational (SSA)	procedures in a tertiary-care center, procedures in a tertiary-care center - Pulmonary hypertension																												PK/HM
891	evans et al	2016	Exclude-not about CA	AT/FT		HIV																												PK/HM
888	Pukuta et al	2016	Include	AT/FT	DRC	epidemiology of rubella through testing and genotyping of rubella strains	SV	N	Rubella	P	RD	NG	AA	NG	Y	N	N	N	N/A, Rubella	Y	N	Y	N	N	rubella/measles	rubella/measles	N	N	N	N	N/A	N/A	Focuses on prevalence of rubella but not congenital rubella syndrome	PK/HM
887	Usang et al	2016	Include		nigeria	case report, case report of neonate with ARM associated with Holt-Oram syndrome & other birth defects	CS	Y	other (Holt-Oram syndrome: ARM, microcephaly, corneal opacity)	S	HR	LB	AB	Y	Y, Y bu secondary data only	N	N	N		N	N	N	N	N	A, N/A		N	Y	N	N	ARM, Holt-Oram			PK/HM
886	Osei-Nketia et al	2016	Include		Ghana	to evaluate, Analysis to see if sig difference in survival rate between different surgical interventions for oesophageal atresia, to evaluate, Analysis to see if sig difference in survival rate between different initial surgical procedures	CH	Y	other (oesophageal atresia)	S	HR	LB	AB	NG, NG but assumed	N	Y	N	N		N	N	N	N	N	N/A		N	Y	N	N	Oesophageal atresia			PK/HM
885	Tambo et al	2016	Include		Cameroon	describe preliminary, describe preliminary experience of our service relating to the diagnosis, describe preliminary, describe preliminary experience of our service relating to the diagnosis and therapeutic aspects of the 45, X/46, XY, describe preliminary, describe preliminary experience of our service relating to the diagnosis, describe preliminary, describe preliminary experience of our servic…	CS	Y	other (hypogonadism), other (hypogonadism), gonadal dysgenesis	S	HR	LB	CLD	Y	N	N	N	N		N	N	N	N	N	N/A		N	Y	N	N	Gonadal dysgenesis	N/A		PK/HM
884	Wesonga et al	2016	Include		Uganda	describe epidemiology and outcome/survival of babies born with gastroschisis	CH	Y	gastroschisis	S	HR	LB	AB	NG	N	Y	N	N		N	N	N	N	N	N/A		N	Y	N	N	Gastroschisis	N/A		PK/HM
882	Crotti et al	2016	Include		South Africa, Finlad populations, Italy author	Focuses on LQT1 syndrome - functional rather than structural																												PK/HM
881	Eke et al	2016	Include		nigeria	determining prevalence and associated factors for CND congenital anomalies in children, determining prevalence and associated factors for CNS congenital anomalies in children and comparing with a previous study	SV	Y	SB, CNS, HC	S	HR	NG	CLD, AB	NG, NG but assumed	Y	N	N	N	N/A	N	N	N	Y	N	SB, HC	N/A	N	Y	Y	N	SB	N/A		PK/HM
880	Methlouthi et al	2016	Exclude- study outside SSA	AT	tunisia																													PK/HM
879	Edwin et al	2016	Include		ghana	determining outcome of children with conotruncal cardiac anomalies, determining status of cardiac surgery and outcome of children with conotruncal cardiac anomalies	CH	Y	CHD	S	HR	LB	CLD	N	Y	Y	N	Y	N/A	N	N	N	N	N	CHD	N/A	N	Y	N	N	CHD	N/A		PK/HM
878	Long et al	2016	Exclude-not about CA of children - focuses on adults		south africa	describing the clinical spectrum and surgical outcome of adults with CHD	SV	Y	CHD	S	HR	LB	NG	N	N	Y	N	N	N/A	N	N			N	CHD			Y			CHD	N/A		PK/HM
877	Abdulkadir et al	2016	Include		nigeria	patterns of CHD and trends in occurrence, patterns of CHD and trends in occurrence from 1964 to 2015	SR	Y	CHD	M	pubmed, pubmed, Google scholar, TRIP database, African Journals online, WHO libraries inc African index medicus	NG	NG	NG	Y	N	N	N	N/A	N	N	N	N	N	CHD	N/A	N	N	N	N	CHD	N/A		PK/HM
876	Yawson et al	2016	Include		ghana	health and social concerns of caregivers of children with NCDs, health and social concerns of caregivers of children with NCDs and suggested policy measures	SV	N	NCD, NCD, sickle cell, congenital deformity	M	I	LB	NG	NG	Y	N	N	N	N/A	N	N	N	N	N	NG	NG	Y	N	N	Y	NCD, sickle cell, congenital deformity	N/A	this was too broad in regards to all NCDs and difficult to tease out specifics of congenital anomalies.	PK/HM
875	Kaimbo et al	2016	Include, exclude - focuses on adults only		congo	To determine the frequency of prepapillary vascular loops in the population of Congolese patients	SV	Y	others (prepapillary vascular loops)	NG	HR	NG	adult	NG	Y	N	N	N	N/A	N	N		N	N		retinal anomaly	N	N				N/A		PK/HM
874	Weil et al	2016	Include		SSA & USA	About method to treat hydrocephalus and not about the condition itself but includes some info relevant to treatment	SR	N	HC	NG	Medline, Scopus, Web of Science, Cochrane	NG	AA but 90% of participants <18	Y	N	Y	N	N		N	N	N	N	N	HC	N/A	Y	Y	N	N	HC	N/A	ETV/CPC for HC rather than shunts	PK/HM
873	Castellanos	2016	Exclude- study outside SSA, not in English	NA	Colombia																													PK/HM
872	Sadoh et al	2016	Include		nigeria	to describe the prevalence and spectrum of structural cardiac abnormalities seen in various non-cardiac conditions via a pre-anaesthetic echo	SV	Y	CHD, CL/P, CHD, CL/P, congenital rubella syndrome, adenotonsilar hypertrophy	S	HR	NG	CLD	Y	Y	N	N	N	N/A	N	N	N	N	N	ACA, CHD, CL/P, ACA, CHD, CL/P, congenital rubella syndrome, Adenotonsilar hypertrophy, N/A	N/A	N	Y	N	N	ACA, CHD, CL/P, ACA, CHD, CL/P, congenital rubella syndrome, Adenotonsilar hypertrophy, N/A	N/A		PK/HM
871	Taye et al	2016	Include		ethiopia	to estimate the burden of birth defects in ethiopia	SV	Y	A	M	HR	NG	CLD	NG	Y	N	N	N	N/A	N	N	N	N	N	ACA	N/A	N	N	N	N	ACA	N/A		PK/HM
869	Massenberg et al	2016	Include		global	barriers to cleft lip and palate repair around the world, barriers to cleft lip and palate repair around the world in LMIC	SV	Y	CL/P	P	I, I by Smile Train sent to surgeons and hospitals NOT PATIENTS	NG	NG	NG	N	N	N	Y	N/A	N	N	N	N	N	CL/P	N/A	N	Y	N	N	CL/P	N/A	Survey on barriers to surgical repair by Smile Train	PK/HM
868	Giles, et al	2016	Include		cameroon	case series: difficulties in diagnosis and management of uveal coloboma in developing countries	CS	Y	uveal coloboma	S	HR	NG	AA	NG	N	N	N	N	N/A	N	N	N	N	N	uveal coloboma	uveal coloboma	N	N	N	N	uveal coloboma	uveal coloboma	3 case studies where UC was diagnosed	PK/HM
867	Serris et al	2016	Include		cameroon, senegal, burkina fasso	describe reproductive behaviour and pregnancy outcome among HIV+ women on 2nd line ARVs over 5 years	clinical trial	N	A	M	HR	all, all, tongue tie	NG	NG	Y	N	N	N	N/A	Y	N	N	N	Y (ARVs)	ACA, ACA, tongue tie		N	N	N	N	ACA, tongue tie	N/A		PK/HM
865	Uche et al	2016	Include		nigeria	challenges and outcome of neuroendoscopic treatment in nigeria	CS	N	HC	S	HR	NG	AA	NG	N	Y	N	N	N/A	N	N	N	N	N	HC	N/A	N	Y	N	N	HC	N/A	Focus on surgical take for mostly HC patients	PK/HM
864	Anzouan-Kacou et al	2016	Exclude-not about CA, not in English, outside agegroup	AT	Cote, ivory coast																													PK/HM
863	Getahun et al	2016	Exclude-not about CA - question mark….		ethiopia	about prevalence of rubella infection, epidemiology of rubella pre-vaccination		N	Rubella	P	RD, PHD	NG	AA	Y	Y	N	N	N	N/A	Y	N	Y	N	N	Rubella & measles	Lack of vaccination	N	N	N	N	rubella and measles	N/A	Focused on prevalence of rubella in population….too tenuous a link?	PK/HM
862	Omer et al	2016	Include		sudan	prevalence of NTDs in 2 hospitals from 2014-2015	SV	Y	SB, HC	M	HR, I, HR, I of Drs	LB	AB	Y	Y	Y	N	N	N/A	N	N	N	Y	N	SB, HC	N/A	N	Y	N	N	HC	N/A	referred for surgery	PK/HM
861	Andreas Ateke Njoh, Sarah Namondo Njoh and Messang Blandine Abizou	2016	Include	NA	Cameroon	illustrates some of the challenges faced in delivering adequate health care to a pregnant woman with specialized needs in a resource-limited setting	CS	Y	Other: anencephaly	S	HR	SB	AB	NG	N	N	N	N		N	N	Y	Y	N	other: anencephaly		N	N	N	N	Other: anencephaly		None	MMN
859	Mouafo Tambo et al	2021	Include	NA	Cameroon	describe their experience of hypospadias repair using Bracka’s technique.	CS	Y	Other: proximal hypospadias	S	HR	LB	AA	NG	Y	N	N	N		N	N	N	N	N	Other: proximal hypospadias		Y	Y	N	N	Other: proximal hypospadias		None	MMN
858	Somnoma Jean-Baptiste Tougouma, Senkaye-Lagom Aimé Kissou, Aimé Arsène Yaméogo, Nobila Valentin Yaméogo, Aimé Bama, Makoura Barro, Arsène Héma, Larissa Kaguembèga, Boubacar Nacro	2016	Include	NA	Burkina Faso	to highlight the echocardiographic and therapeutic aspects of cardiopathies in children hospitalized at the pediatric department of the University Hospital Souro Sanou, Bobo-Dioulasso.	SV	N	CHD	S	HR	LB	AA	Y	Y	N	N	N		N	N	N	N	N	CHD		Y	Y	N	N	CHD		None	MMN
857	Eric Mbuya Musapudi, Didier Tshibangu Mujinga &, Guy Nday Ilunga	2016	Include	NA	Democratic Republic of Congo	to describe the clinical picture and the management of a case of duodenal diaphragm observed at the university clinic of Lubumbashi in May 2015	CS	Y	Other duodenal diaphragm	S	HR	LB	AB	NG	N	N	N	N		N	N	N	N	N	Others: duodenal diaphragm		Y	Y	N	N	Other: duodenal diaphragm		None	MMN
855	Megan D. Barr, Pragashnie Govender, Gina Rencken	2016	Include	NA	South Africa	to explore the dynamics surrounding raising a child with DS from the caregivers perspective raising a child with DS from the caregivers perspective	CS	Y	Others: Down's syndrome	P	I	LB	NG	NG	Y	N	N	N		Y	N	N	N	N	Others: Down's Syndrome		Y	N	N	N	Other: Down's Syndrome		There wasn't use of surveillance database but researchers used a Down's Syndrome database to recruit study participants	MMN
854	Kebede Mola & Damte Shimelis	2016	Include	NA	Ethiopia	to highlight the symptoms of renal diseases at presentation and outcomes of treatment in children in a major referral hospital	CS	N	Others: congenital anomalies of the kidney and urinary tract	S	HR	SB	AA	Y	Y	Y	N	N		N	N	N	N	N	Others: CA of the kidneys and urinary tract		Y	N	N	N	Other: CA of kidney and urinary tract		None	MMN
853	S. ISMAIL, M. ESSAWI, N. SEDKY, H. HASSAN, A. FAYEZ, N. HELMY, M. SHEHAB, D. FAROUK, M. ELRUBY, G. OTAIFY, A. ELDARSH, L. HOSNY, K. GABER, E.H.A. ABOUL-EZZ 5, M.I. RAMZY, M.I. MEHREZ, N.F. HASSIB, M.S. AGLAN & S.A. TEMTAMY S.M.A. ELHADIDI,	2016	Exclude- study outside SSA	AT	Egypt
851	Hiba Mohamed Ali, Manal Mustafa, Siham Hasabalrasol, Osama Hafiz Elshazali, Elwalid Fadul Nasir, Raouf Wahab Ali, Ellen Berggreen, Marit Slåttelid Skeie	2017	Include	NA	Sudan	to assess the presence of plaque, gingivitis, and caries in a group of Sudanese children with congenital heart defects CHDs (cases) and compare them to children without CHDs (controls). of plaque, gingivitis, and caries in a group of Sudanese children with congenital heart defects CHDs (cases) and compare them to children without CHDs (controls).	CS	Y	CHD	S, P	HR	LB	NG	Y	Y	N	N	N		N	N	N	N	N	CHD, plaque, gingivitis and caries		Y	N	N	N	CHD, plaque, gingivitis and caries		None	MMN
849	Musa Ibrahim, Nasiru Jinjiri Ismail, Mohammad Aminu Mohammad, Hassan Ismail, Misbahu Haruna Ahmed, Owolabi Lukman Femi & Mohammed Abba Suwaid Misbahu Haruna Ahmed, Owolabi Lukman Femi, Mohammed Abba Suwaid	2017	Include	NA	Nigeria	to reporting the outcomes of patients using ACE to manage continence after MMC surgeries in Sub-Saharan African Specialist Hospital. using ACE to manage continence after MMC surgeries in Sub-Saharan African Specialist Hospital.	Other: retrospective analysis	Y	SB	S	HR	LB	NG	NG	Y	Y	N	N		N	N	N	N	N	SB		N	Y	Y	N	SB		None	MMN
846	Yasmeen Ganie*, Colleen Aldous, Yusentha Balakrishna and Rinus Wiersma	2017	Include	NA	South Africa	to describe the prevalence, clinical characteristics and aetiological diagnosis in children with disorders of sex development (DSDs) presenting to a tertiary referral centre.	Others: disorder of sex development	Y	Others: disorder of sex development	S	RD	LB	AA	NG	Y	N	N	N		Y	N	N	N	N	Others: disorders of sex development		N	N	N	N	Others: disorders of sex development		None	MMN
843	Helen J. Sims-Williams, BMBC h, MA (Cantab),1 Hugh P. Sims-Williams, MBC hB, MSc,1 Edith Mbabazi Kabachelor, James Fotheringham, and Benjamin C. Warf	2017	Include	NA	Uganda	to report 10-year outcomes and factors affecting survival for infants undergoing MM repair at CURE Children’s Hospital of Uganda	CH	Y	Others: myelomeningocele	S	HR	LB	AB	NG	Y	Y	N	N		N	N	N	N	N	SB		Y	Y	N	N	SB		None	MMN
840	Landry-Erik Mombo, Leslie-Monica Yangawagou-Eyeghe, Patrick Mickala, JeanMoutélé, Thierno-Souleymane Bah, Damehan Tchelougou, and Cyrille Bisseye	2017	Include	NA	Gabon	to: (i) compare the frequency of congenital malformations in rural versus urban Gabonese areas, and (ii) analyze maternal risk factors of birth defects in a semi-rural area of southeastern Gabon.	DM	Y	Many: musculoskeletal, central nervous, gastrointestinal & circulatory systems, and chromosal defects	M	HR	LB, SB	AA	NG	Y	N	N	N		N	Y	N	N	N	Many: musculoskeletal, central nervous, gastrointestinal & circulatory systems, and chromosal defects		N	N	N	N	Many: musculoskeletal, central nervous, gastrointestinal & circulatory systems, and chromosal defects		None	MMN
838	Mekonen Eshete, Azeez Butali, Wakgari Deressa, Keyla Pagan-Rivera, Taye Hailu, Fikre Abate, Ibrahim Mohammed, Yohannes Demissie, Abiye Hailu, Deborah V. Dawson, Milliard Deribew, Mulualem Gessese, Paul E Gravem, and Peter Mossey	2017	Include	NA	Ethiopia	To investigate the prevalence and incidence of OFC in Ethiopia.	SV	Y	CL/P	M	RD	LB	NG	NG	Y	Y	N	N		Y	N	N	N	N	CL/P		Y	Y	N	N	CL/P		None	MMN
837	Tracey Smythe, Hannah Kuper, David Macleod, Allen Foster and Christopher Lavy	2017	Include	NA	Low and medium income countries	to understand the birth prevalence of clubfoot in LMIC settings.	SR	Y	Others: Club Foot	P	NG	LB	NG	NG	Y	N	N	N		N	N	N	N	N	Others: Club Foot		N	N	N	N	CL/P		None	MMN
835	Tsegazeab Laeke, Abenezer Tirsit, Hagos Biluts, Deeptha Murali, Knut Wester	2016	Include	NA	Ethiopia	to analyze the management of hydrocephalus and complication rates of surgical intervention in the Ethiopian setting to improve future quality	CH	Y	HC	S	HR	LB	NG	NG	Y	Y	N	N		N	N	N	N	N	HC		Y	Y	N	N	HC		None	MMN
834	Batte	2017	Include	NA	Uganda	describe the prevalence of wasting, underweight and stunting among children with congenital heart disease	SV	Y	CHD	S	HR	LB	AA	NG	N	N	N	N	wasting, stunting, underweight	N	N	N	N	N	CHD		N	N	N	N	CHD			EK
833	Theron	2017	Include	NA	South Africa	determine the birth prevalence of ARM and subtypes in the WC	SV	Y	Others,anorectal malformation	M	HR	LB	AB	Y	Y	N	N	N		N	N	N	N	N	Others,anorectal malformation		N	N	N	N	Others,anorectal malformation			EK
832	Tungotyo	2017	Include	NA	Uganda	determine the prevalence and factors associated with malnutrition among infants with Cleft, determine the prevalence and factors associated with malnutrition among infants with Cleft palate and/or cleft lip (CP+/-L) at Comprehensive Rehabilitation for Uganda Hospital (CoRSU) in Uganda.	SV		CL/P	S	I	LB	AA	NG	N	N	N	N	malnutrition	N	N	N	N	N	CL/P		Y	N	N	N	CL/P			EK
831	Aghaji	2016	Exclude-not about CA	AT
829	Nwafor	2017	Include	NA	Nigeria	to review surgical options and outcome of complex CHD, to review surgical options and outcome of complex CHD among patients attending UNTH, Enugu,	SV	Y	CHD	S	HR	LB	AA	NG	N	Y	N	N		N	N	N	N	N	CHD		N	Y	N	N	CHD			EK
827	Poenaru	2017	Include	NA	Kenya, Canada	to establish DWs for a subset of key pediatric congenital anomalies using a range of health valuation metrics, to establish Disability Weights for a subset of key pediatric congenital anomalies using a range of health valuation metrics with caregivers in both high- and low-resource settings.	DM	Y	Othes, 15 conditions, Others, 15 conditions	M	I	LB	AA	NG	N	N	Y	N		N	N	N	N	N	Others, 15 conditions		Y	N	N	N	Others, 15 conditions			EK
823	Nagalo	2017	Include	NA	Burkino Faso	To assess the frequencies and aetiologies of congenital, To assess the frequencies and aetiologies of congenital malformations and associated medical conditions in children with orofacial clefts in Burkina Faso	SV	Y	CL/P	S	HR	LB	AA	Y	N	N	N	N	associated CA	N	N	N	N	N	CL/P		N	N	N	N	CL/P		associations with children who had surgery for CL/P	EK
822	Wonkam	2017	Include	NA	Cameroon	the prevalence of the 22q11.2 deletion syndrome in patients with congenital, the prevalence of the 22q11.2 deletion syndrome in patients with congenital heart defects in Cameroon.	SV	Y	CHD	M	I	LB	AA	Y	Y	N	N	N	genetics	N	N	N	N	N	CHD		N	N	N	N	CHD		genetics of CHD	EK
821	no paper
820	Ajibola	2017	Include	NA	Botswana	descriptive analysis of identified malformations.	CH	Y	A	S	I	LB	AB	Y	Y	N	N	N		N	N	N	N	N	ACA		N	N	N	N	ACA		procedure to ID CA in a clincal trial	EK
818	Zanga	2017	Exclude-not about CA	AT
817	Kija	2017	Include	NA	South Africa	to document the phenotype of SA, to document the phenotype of SA children with TSC, identifying clinical features at presentation, which, to document the phenotype of SA, to document the phenotype of SA children with TSC, identifying clinical features at presentation, which could lead to improvements in diagnosis in our setting.	CS	Y	Others, Tuberous sclerosis complex	S	HR	LB	AA	Y	N	Y	Y	N		N	N	N	N	N	Others, TSC		N	N	N	N	Others, TSC			EK
816	Kheir	2017	Include	NA	Sudan	case presentation	CS	Y	Others, T21	S	HR	LB	AA	Y	N	N	N	N		N	N	N	N	N	Others, T21		N	N	N	N	Others, T21			EK
815	Ningom	2017	Include	NA	Cameroon	therefore evaluate cardiac function of children with CAH in comparison with a healthy group., to evaluate cardiac function of children with CAH in comparison with a healthy group.	CC	Y	Others, congenital adrenal hyperplasia	S	HR	LB	AA	NG	N	N	N	N	cardiac function	N	N	N	N	N	Others, congenital adrenal hyperplasia		N	N	N	N	Others, congenital adrenal hyperplasia		associated cardiac function	EK
814	Argaw	2017	Exclude-not about CA	AT
813	FieB	2017	Exclude-not about CA	AT
812	Dellocour	2017	Include	FT	Burkino Faso, Kenya, Mozambique, Rwanda, Tanzania, Zambia	a meta-analysis of prospective observational studies comparing the risk of miscarriage, stillbirth, and major congenital anomaly (primary outcomes) among first-trimester pregnancies treated with artemisinin derivatives versus quinine or no antimalarial treatment.	SR	N	A	prospective studies	I, RD	LB, SB, SA, T	NG	Y	Y	N	N	N		N	N	N	N	Y, artemisinin	ACA		N	N	N	N	ACA			EK
811	Sims-Williams	2017	Include	NA	Uganda	to measure, to measure quality of life (QOL) reported by children with spina , to measure, to measure quality of life (QOL) reported by children with spina bifida in Uganda, and to define factors associated with, to measure, to measure quality of life (QOL) reported by children with spina , to measure, to measure quality of life (QOL) reported by children with spina bifida in Uganda, and to defin…	SV	Y	SB	S	HR, I	LB	CLD	NG	N	N	Y	N		N	N	N	N	N	SB		Y	N	N	N	SB			EK
810	Olusoji	2017	Include	NA	Nigeria	case presentation	CS	Y	Other, sternal cleft	S	HR	LB	NG	Y	N	N	N	N		N	N	N	N	N	Other, sternal cleft		N	Y	N	N	Other, sternal cleft			EK
809
808	Kaur	2017	Include	NA	Kenya	to highlight the disease, to highlight the disease burden of hydrocephalus attributed to aqueductal stenosis	SV	Y	SB	S	HR	LB	AA	Y	N	N	N	N	hydrocephalus dt aqueductal stenosis	N	N	N	N	N	SB		N	N	N	N	SB			EK
806	Tadele	2017	Include	NA	Ethiopia	case presentation	CS	Y	Other, thoracic ectopia cordis	S	HR	LB	AB	Y	N	N	N	N		N	N	N	N	N	Other, thoracic ectopia cordis		N	Y	N	N	Other, thoracic ectopia cordis			EK
804	Nutt	2017	Exclude-editorial	AT
803	van der Merve	2017	Include	NA	South Africa	to investigate the, to investigate the types of anorectal malformations (ARM), incidence of, to investigate the, to investigate the types of anorectal malformations (ARM), incidence of associated abnormalities and investigative methods used in, to investigate the, to investigate the types of anorectal malformations (ARM), incidence of, to investigate the, to investigate the types of anorectal mal…	SV	Y	Others,anorectal malformation	S	HR	LB	NG	Y	N	Y	N	N	associated CA	N	N	N	N	N	Others,anorectal malformation		N	Y	N	N	Others,anorectal malformation			EK
743	Zdilla	2017	Exclude-Older than 18years	FT
744	Komolafe	2017	Include	FT	Nigeria	The pattern and peculiarities of the spina bifida, To highlight challenges encoutered in the management of spina bifida patients	DE	Y	SB	S	HR	NG	AB	NG	N	N	N	N		N	Y	N	Y	Y	SB		N	Y	N	Y	SB			RK
746	Ekwochi	2017	Include	FT	Nigeria	Pattern of congrnital Anomalies, To explore maternal socio-demographic factors associated with the development of this factors	CC	Y	A	S	I	NG	AB	Y	Y	N	N	N		Y	N	N	N	N	ACA		N	N	N	N	ACA			RK
747	McCullough	2017	Exclude- study outside SSA	FT																														RK
748	Kamdem	2017	Include	FT	Cameroon	y to describe the clinical, echocardiographic, and therapeutic aspects of CHDs	SV	Y	CHD	S	HR	NG	CLD	NG	Y	N	N	N		N	Y	N	N	N	CHD		N	Y	N	N	CHD			RK
751	Alfonso	2018	Exclude-not about CA	FT																														RK
754	Kulkarni	2017	Include	FT	Uganda	To compare cognitive outcomes at 12 months between infants who underwent ETV–CPC and those who underwent ventriculoperitoneal shunting for postinfectious hydrocephalus	CH	Y	HC	S	I	Children	CLD	NG	N	Y	N	N		N	N	N	N	N	HC		N	Y	N	N	HC			RK
756	Charles	2018	Include	FT	Malawi	To describe the characteristics and outcomes of patients receiving colostomies in a sub-Saharan African setting	SV	Y	A	S	RD	Children	CLD	NG	N	N	N	N		N	N	N	N	N	ACA		N	Y	N	N	ACA			RK
757	Adekanye	2017	Include	FT	Nigeria	To identify congenital and acquired abnormalities of male external genitalia and groin among primary school pupils in Bida, and determine their prevalence.	SV	Y	Abnormalities of the male external genitalia and groin	P	I	Children	CLD	Y	Y	N	N	N		N	N	N	N	N	Abnormalities of the male external genitalia and groin		N	Y	N	N	Abnormalities of the male external genitalia and groin			RK
759	Swarray-Deen	2017	Include	FT	Ghana	Two cases of Pentalogy of Cantrell diagnosed antenatally at Korle Bu Teaching Hospital, Accra	CS	Y	Cantrell	S	I	LB	AB	N	N	N	N	N		N	N	N	N	N	Cantrell		N	N	N	N	Cantrell			RK
760	Madibèlè	2017	Exclude-not about CA																														It is in French	RK
762	kasdallah	2017	Exclude- study outside SSA	FT																														RK
763	Akinmoladun	2017	Exclude-general review																															RK
764	Se-Ran	2017	Exclude- study outside SSA																															RK
765	WHO	2017	Exclude-general review																														It has multiple articles.	RK
766	Smythe1	2017	Include	FT	Africa	To determine criteria for successful clubfoot correction at the conclusion of the bracing phase in a low resource setting, by establishing consensus amongst expert Ponseti trainers in the Africa region	SV	Y	Clubfoot	P	I	NG	CLD	NG	N	N	N	N		N	N	N	N	N	Clubfoot		Y	N	N	N	Club foot			RK
768	Ayane	2017	Exclude-Above 18 years																															RK
769	Namaganda	2017	Exclude-Adults																															RK
770	Mustefa	2017	Include	FT	Ethiopia	To review the pattern of intestinal obstruction in the early postnatal period, its associated conditions and outcome of management in order to determine factors associated with death of these newborns in our hospital	SV	Y	Intestinal Obstruction	S	RD	NG	CLD	NG	N	N	N	N		N	Y	N	N	N	Intestinal Obstruction		N	N	N		Intestinal Obstruction			RK
771	Musiime	2017	Include		Kenya	Case Report of Joubert's Syndrome	CS	Y	Joubert's Syndrome	S	HR	LB	CLD	Y	N	N	N	N		N	N	N	N	N	None		Y	Y	N	N	SYNDROME	Genetic counselling		LBM
772	Nkoke	2017	Exclude-general review																														Invalid due to age	LBM
773	Ezeala‑Adikaibe	2017	Exclude-Among Adults above 18 years																														Invalid due to age	LBM
774	Ezeala‑Adikaibe	2017	Exclude-Among Adults above 18 years																														REPEAT OF ABOVE	LBM
775	Ekure	2017	Include		NIGERIA	TO COMPARE REGIONAL PATTERNS OF CHD IN NIGERIA USING A REGISTRY BASED-APPROACH	CH	Y	CHD	M	HR	LB	CLD, AB,	Y	Y	N	N	N		N	N	N	N	N			Y	Y	N	N	CHD	NATIONAL CARDIAC REGISTRY		LBM
776	Hamze	2017	Include		BURUNDI, DRC, ETHIOPIA, KENYA, UGANDA, RWANDA, SOUTH SUDAN, TANZANIA	TO DETERMINE THE IMPACT OF CLEFT LIP SURGERY	CH	Y	CL/P	M	HR, HR, SMILE TRAIN DATABASE	LB	NG	Y	N	N	Y	Y		N	N	N		N	CL/P		Y	Y	Y	N	CL/P	SMILE TRAIN DATABASE		LBM
778	Smythe	2017	Include		NIGERIA, south Africa, NIGERIA, South Africa, Zimbabwe, Ghana, Ethiopia, Kenya, Togo, Uganda, Malawi	To determine the success of the Ponsetti Method	SR	Y	Talipes	M	NG	LB	AB, CLD	Y	N	N	N	N		N	N	N	N	N			Y	Y	Y	N	Talipes			LBM
780	Sileshi	2017	Include		ETHIOPIA	TO DETERMINE THE HEALTH RELATED QUALITY OF LIFE OF MOTHERS OF CHIL, TO DETERMINE THE HEALTH RELATED QUALITY OF LIFE OF MOTHERS OF CHILDREN	SV	Y	CHD	S	I	LB	CLD	Y	N	N	N	N		N	N	N	N	N	CHD		Y	N	N	Y	CHD	DEPRESSION IN MOTHERS		LBM
782	Spiteri	2017	Exclude- study outside SSA																															LBM
784	Dessie	2017	Include		ETHIOPIA	TO ASSESS FOLIC USAGE AND ASSOCIATED FACTOS FOR PREVENTION OF NTDS, TO ASSESS FOLIC USAGE AND ASSOCIATED FACTOS FOR PREVENTION OF NTDS AMONG PREGNANT WOMEN	SV	Y	NTD	S	I	NG	PN	N	N	N	N	N		N	N	N	Y	N	SB		N	N	N	N	SB	INTERVIEW IN PREGNANT WOMEN		LBM
786	Santos	2017	Include		TANZANIA	TO CHARACTERIZE INFANTS WITH HYDROCEPHALUS IN BUGAMO TZ, AND TREATED WITH A VP SHUNT, RATE OF COMPLICATIONS AND ASSOCIATED RISK FACTORS	CH	Y	HC	S	HR	LB	CLD	Y	N	Y	N	N		N	N	N	Y	N	HC		Y	Y	Y	N	HC			LBM
787	Kayondo	2017	Exclude-Above 18 years																														Invalid due to age	LBM
788	Noor	2017	Exclude-general review																														Invalid due to age	LBM
790	Ahmed	2017	Exclude-only 1 case is below 18years																															LBM
791	Kelani	2017	Exclude-letter to editor																															LBM
792	Gandaho	2017	Exclude-not original research or systematic review																															LBM
794	Chaaya	2017	Exclude- study outside SSA																															LBM
796	Nunes	2017	Include		ANGOLA	TO DEVELOP PERMANENT LOCAL DIAGNOSITIC WITH CONGENITAL AND AQUIRED HEART DISEASE	CH	Y	CHD	S	HR	LB	AA	Y	N	Y	N	N		N	N	N	N	N	CHD		Y	Y	N	N	CHD	INCLUDES AQUIRED HD		LBM
797	Cairo	2017	Include		UGANDA	TO ANALYZE THE PRESENTATION AND OUTCOME OF INTESTINAL ATRESIA	DE	Y	INTESTINAL ATRESIA	S	HR, RD	LB	AA	Y	N	Y	Y	N		N	N	N	N	N	INTESTINAL ATRESIA		Y	Y	Y	N	INTESTINAL ATRESIA			LBM
798	Bruneel	2017	Include		UGANDA	TO REPORT RESONANCE, AIRFLOW, AND ARTICULATION AMONG CHILDREN WITH DELAYED CP CLSOURE >8 YEARS, UGANDA, CS	CS	Y	CL/P	S	HR, I	LB	AA	Y	N	N	N	N		N	N	N	N	N	CL/P		Y	Y	Y	N	CL/P	OUTCOME OF LATE SURGICAL CLOSURE		LBM
800	Mbuyi-Musanzayi	2017	Include		DRC	TO ETERMINE THE OUTCOME OF THE NASOLABILA AREA AFTER REPAIR USING ANATOMICAL SUBUNIT TECHNIQUE	CH, SUGICAL TECHNIQUE OUTCOME, CH	Y	CL/P	M	HR	LB	AA	Y	N	N	N	N		N	N	N	N	N	CL/P		Y	Y	N	N	CL/P	SURGICAL OUTCOME		LBM
691	Folayan	2018	Include	NA	Nigeria	1. To asses the impact of molar hypomineralization and enamel hypoplasia on the oral health quality of life of children; 2. To compare the quality of life of children with developmental disorders of the enamel with those without such disorders and to assess if caries worsened the outcome of developmental disorders on their quality of life	SV	Y	Developmental defects of the teeth	Multiple schools	I	LB	CLD, Adolescence	Y	Y	N	N	N	(Oral impact on Daily performance)OIDP	N	N	N	N	N	NA	NA	N	N	N	N	NA	NA	We suggest the inclusion/exclusion of this (molar hypomineralization) be discussed further by the group. The cause of molar hypomineralisation is a mix of prenatal, natal and genetic causes. Our team did not come to a consesus on where to exclude or include it.	DMM
692	Adams	2018	Include	NA	South Africa	1. To review outcomes of transcathere closure of patent ductus arteriosus (PDA), 2. To document diffrences between PDAs closed with coil or Amplatzer methods and the shifts in closure methods that occurred over time.	Retrospective chart review	Y	CHD	S	HR	LB	CLD	Y	N	N	N	N	Repeat procedure	N	N	N	N	N	NA	NA	N	Y	N	N	CHD	NA	Nil	DMM
693	van Zyl	2018	Include	NA	South Africa	1. To describe the pregnancy outcomes of patients with pregestational and gestational diabetes mellitus	Retrospective chart review	N	A	S	HR	LB, SB, SA	AB	Y	Y	N	N	N	NA	N	N	N	N	N	NA	NA	N	N	N	N	NA	NA	Nil	DMM
696	Teklay	2018	Include	AT	Ethiopia	1. To identify the risk factors for preterm birth	CC	N	A	M	I	LB	AB	Y	Y	N	N	N	NA	N	N	N	N	N	NA	NA	N	N	N	N	NA	NA	Study includes congenital abnormalities as a risk factor for preterm birth	DMM
698	Folayan	2018	Include	NA	Nigeria	1. To assess the number of dental visits and time spent on the management of a patient with molar incisor hypomeralization	CH	Y	Developmental defects of the teeth	M, Multiple schools	I	LB	CLD, Adolescence	Y	N	N	N	N	Numebr of visits and time spent per visit, Number of visits and time spent per visit, Number of visits and time spent per visit, Number of visits and time spent per visit	N	N	N	N	N	NA	NA	N	Y	N	N	Dental disease in patients with and without molar incosir hypomineralization	NA	We suggest the inclusion/exclusion of this (molar hypomineralization) be discussed further by the group. The cause of molar hypomineralisation is a mix of prenatal, natal and genetic causes. Our team did not come to a consesus on where to exclude or include it. The study does not put a cost to the number of visits and time spent on treatment	DMM
699	Uche	2018	Include	NA	Nigeria	To evaluate experience from operating 1025 patients in a nuerosurgical unit flow phase identify salient nuggets (valuable facts) that may be that may be cultivated to broaden practice horizons.	CH	N	Neurosurgical Cas, Neurosurgical Congenital anomalies	S	HR	NA	AA	Y	N	N	N	N	Surgical complications	N	N	N	N	N	NA	NA	N	Y	N	N	Neurosurgical defects	NA	Nil	DMM
700	Sassetti	2018	Include	NA	Angola, Portugal	1. To report on an infant with prenatal findings of severe foetal growth restriction and brain abnormalities, including ventriculomegaly and cerebral calcifications, with a confirmed diagnosis of congenital ZIKV .	CS	Y	Microcephaly,ventriculomegally,cerebtalcalcifications	S	I	LB	At 2 months after birth	Y	N	N	N	N	NA	Y	N	N	N	N	NA	NA	Y	N	Y	N	Microcephaly,ventriculomegally,cerebtalcalcifications	NA	The case was imported from Angola but delivery and investgations were done in Portugal	DMM
702	Nakkazi	2018	Exclude-not original research or systematic review	FT	Kenya, Uganda, Botswana																													DMM
704	Smythe	2018	Include	AT	Ethiopia, Rwanda, Ethiopia, Rwanda, Kenya	1. To describes a systems approach to the design and implementation of a club foot management training course.	CH	Y	Congenital Talipes Equinovarus	NG	I	NA (Study conducted among adult service providers)	Under age six months	Y	N	N	N	N	NA	N	N	N	N	N	NA	NA	N	N	Y	N	Congenital Talipes equinovarus	NA	Training health workers in management of CTEV	DMM
705	Leidinger	2018	Include	NA	Tanzania	1. To descr ibe the epide miolo gy and surgical outcome s of patient s treated for pediatric hydro cephal us in the single neurosurgi cal cente r of Zanzi bar	CH	N	HC	S	HR, I	LB	CLD	Y	N	Y	N	N	Complications, Hospital stay	N	N	N	N	N	NA	NA	NA	Y	N	N	HC	NA	Nil	DMM
706	Katusabe	2018	Include	NA	Uganda	1. To determine frequency of palatal fstula following primary palate repair and the associated factors.	CH	Y	CL/P	S	I	LB	NG	Y	N	N	N	N	Number of surgeries, post operative complications	N	N	N	N	N	NA	NA	NA	Y	N	N	CL/P	NA	Nil	DMM
708	Dabilgou	2018	Exclude - Age above 16	AT	Burkina Faso																												case report of a 28 year old	DMM
709	Turner	2018	Include	NA	Malawi	1. To assess the effectiveness of the Malawi Clubfoot Programme	Retrospective chart review	Y	Congenital Talipes Equinovarus	M	HR	LB	AB, CLD	Y	N	N	N	N	Number of castings and severity score	Y	N	N	N	N	NA	NA	N	N	Y	N	Congenital Talipes equinovarus	Non surgical correction	Nil	DMM
710	Uche	2018	Include	NA	Nigeria	1. To compare the long-term efficacy and safety of Endoscopic third ventriculostomy and Ventriculoperitoneal shunts in the treatment of noncommunicating non-tumor hydrocephalus (NCNTH) in children.	CH	Y	HC	S	I	LB	NG	Y	N	Y	N	N	Milestone profile	N	N	N	N	N	NA	NA	N	Y	Y	N	HC	NA	Nil	DMM
712	Mehta	2018	Include	NA	South Africa	1. To determine the correlation between evidence of medicine exposure in pregnant women using provincial medicine and pharmacy digital recording platforms, and the medical records of prescribed and dispensed pharmacotherapy as completed by clinicians (clinical notes/prescription charts) as part of baseline investigations before piloting a provincial PER/birth defect surveillance system (BDS)	Retrospective chart review	N	Not Given	M	HR, RD	NA	NA	NA	N	N	N	N	Antenatal drug exposure documentation	N	N	N	Y	Y	Not given	NA	N	N	N	N	NA	NA	Study to verify documentation of antenatal drug use in preparation for establishment of a birth defects surveillance system	DMM
713	Mbuyi-musanzayi	2018	Include	NA	DR Congo	1. To determine the incidence and risk factors of occurrence of non-syndromic cleft lip and/or cleft palate	Cohort with a nested case-control study	Y	CL/P	M	I	LB	AB	Y	Y	Y	N	N	NA	Y	N	N	N	N	NA	NA	N	N	N	N	NA	NA	The study type is confusing. Though case-control is stated, there is a follow-up component.	DMM
715	Onyambu	2018	Include	NA	Kenya	1. To evaluate the prevalence and spectrum of congenital anomalies on obstetric ultrasound	CH	Y	A	S	I	NA	PN	Y	Y	Y	N	N	NA	Y	N	N	N	N	NA	NA	N	N	N	N	NA	NA	Nil	DMM
716	Symthe	2018	Include	NA	Zimbabwe	1. To determine the indicators for assessing the functionality of clubfoot clinics in a low-resource setting.	SV	Y	Congenital Talipes Equinovarus	M	HR, I, Observation	NA	NA	NA	NA	NA	N	N	NA	N	N	N	N	N	NA	NA	N	N	Y	N	Congenital Talipes equinovarus	NA	It is about Quality of care	DMM
718	Kana	2018	Exclude - Age above 18	AT	Nigeria																												case report of a 37 year old	DMM
719	Akinmoladun	2018	Include	NA	Nigeria	1. To give an overview of major CAs detected prenatally at the University College Hospital (UCH), Ibadan, over the 4-year period and the subsequent outcomes in this group of patients.	CH	Y	A	S	I	LB, SB, T, SA	PN, AB, CLD	Y	Y	Y	N	N	Severity	N	N	N	N	N	NA	NA	Y	Y	N	N	Any(A), Spina bifida (SB), Hydrocephalus (HC), Cleft lip/palate (CL/P), Congenital Heart Defect (CHD), Others (Please list)	NA	Nil	DMM
721	Taye et al	2018	Include		Ethiopia	To assess the risk factors associated with congenital anomalies	CC	Y	Any	M	I	LB	First year	Y	N	N	N	N	N	N	N	N	Y	Y	Any(A), Spina bifida (SB), Hydrocephalus (HC), Cleft lip/palate (CL/P), Congenital Heart Defect (CHD), Others (Please list)	Many risk factors	N	N	N	N		N		HD
722	Rosenstierne et al	2018	Include		Guinea Bissau	To investigate pathogens associated with microcephaly	CC	Y	Microcephaly	Population Coverage	health centres, surveillance data	LB	NG	N	N	N	N	N		N	N	N	N	N	Microcephaly	Zika and TORCH	N	N	N	N				HD
723	Hlongwa &Rispel	2018	Include		South Africa	to investigate caregivers’ perceptions of health service provision and support for children born with cleft lip and palate	QL	Y	CL/P	M	I	LB	CHLD	Y	N	N	Y	Y		N	N	N	N	N			Y	N	Y	Y	CL/P			HD
725	Bannink et al	2018	Include		Uganda	To inform interventions for children with spina bifida in low income countries, HRQOL of children with spina bifida and siblings, predictors, relationships between HRQOL and parental stress in Uganda were examined	SV: HRQOL and KIDSCREEN-10 questionnaires	Y	SB	S	I	LB	CHLD	Y	N	N	Y	N	Quality of life measurement	N	N	N	N	N			N	N	N	Y	SB	Quality of Life measurements	Children identified in neurosurgical centre	HD
726	Mekonnen	2018	Include		Ethiopia	Case report of rare malformation	CS (single case)	Y	Limb duplication	N/A	HR	LB	CHLD	Y	N	N	N	N		N	N	N	N	N			N	N	N	N	Limb duplication			HD
727	Compaore et al	2018	Include		Burkina Faso	We explored factors affecting adolescent adherence to weekly iron and/or folic acid supplements in a setting of low secondary school attendance	QL	N	A	Population Coverage	I	LB	N/A	N/A	N	N	N	N		N	N	N	Y	N	A		N	N	N	Y?	N/A		This study interviewed adolescents about their attitudes to taking iron and folic acid supplements prior to pregnancy	HD
728	Jephthah et al	2018	Include		SubSaharan countries	to identify etiologic coding variants in GREM1, a locus that has been shown to be largely associated with cleft of both lip and soft palate.	CS (genetic analysis)	Y	CL/P	M	Genetic study	LB	NG	Y	N	N	N	N	N	N	N	N	N	N	CL/P	Genetic mutations	N	N	N	N				HD
729	Solarin et al	2018	Include		Nigeria	Our objective of this report is to describe clinical manifestation, laboratory, and radiological characteristics of PBS in our patients, to highlight the limitations to offering appropriate patient care due to parents demanding discharge against medical advice and the need to increase the awareness regarding this rare disease	CS	Y	Prune Belly Syndrome	NG	HR	LB	PN+AB	Y	N	N	N	N		N	N	N	N	N			Y	Y	Y	Y	Prune Belly Syndrome			HD
730	Cairo et al	2018	Include		DRC	Evaluate the management of hydrocephalus in pediatric patients in the Eastern Democratic Republic of Congo by a general surgeon.	RCR	Y	HC	S	HR	LB	AB/CHLD	Y	N	N	N	N		N	N	N	N	N			Y	Y	N	N	HC			HD
731	Xu et al	2018	Include		Uganda	n the patient population treated by neurosurgery and their eventual outcomes	Cohort (clinical)	N	neurosurgical conditions of which 10% spina bifida, 1% hydrocephalus	S	HR	LB	NG	Y	N	Y	Y	N		N	N	N	N	N	N		Y	Y	Y	N	neurosurgical conditions, of which 10% spina bifida		all neurosurgical patients in one hospital, at any age, looking at hospital records and phoning for follow-up	HD
732	Wentzel et al	2018	Exclude-not about CA	AT																													long QT and alcohol, often gets mixed in with CA articles
734	Puri et al	2017	Include		Malawi	Our aim was to characterize the pediatric cardiology consults for patients admitted to the hospital over a 1-month period. We hypothe_x0002_sized that a majority of the patients with cardiac disease that are con_x0002_sulted on will have acquired cardiac disease, with the predominance of rheumatic heart disease (RHD).	Cohort (clinical)	N	CHD	S	HR	LB	CHLD	Y	N	N	N	N	N	N	N	N	N	N	N	N	Y	Y	Y	Y	CHD	N		HD
735	Muzira et al	2018	Include		Uganda	we performed a review of the operative log for ostomy creation, as well as a chart review for patients with Anorectal malformations and Hirshprung's disease to assess delays in care. We also performed a qualitative pilot study to further assess socioeconomic impact of surgical conditions requiring ostomies as part of an ongoing quality improvement initiative	RCR+QL+SV	Y	Anorectal malfs+Hirschprungs Disease	S	HR+I	LB	CHLD	Y	N	Y	N	Y- to the family		N	N	N	N	N		N	Y	Y	Y	Y	anorectal malformations + Hirschprung's Disease	socioeconomic impact on families		HD
736	MIRAMBO ET AL	2018	Include		Tanzania	the magnitude of Rubella natural immunity among adolescent girls which is a crucial group in devising effective control strategies to prevent CRS.	SV	Y	N/A	Population Coverage	Questionnaire+Blood samples	LB	N/A	N/A	N/A	N/A	N/A	N/a	n	N	N	Y	N	N	Relevant to Congenital Rubella Syndrome		N	N	N	N	N/A		Study of natural immunity to rubella among teenage girls
737	Ekenze et al	2018	Include		Nigeria	to evaluate our short-term outcome with management following incorporation of temporary cardia banding to gastrostomy for late presenting cases and improved anaesthesia	RCR	Y	Oesophageal atresia	M	HR	LB	CHLD	Y	N	Y	N	N	N	N	N	N	N	N	N/A		Y	Y	N	N	oesophageal atresia
738	Sofianos et al	2018	Include		South Africa	Seasonal variation in the occurrence of oro_x0002_facial clefts was investigated	DE													N	N	N	N	N			N	N	N	N
740	Vivian et al	2018	Include		South Africa	could we in the research team maintain communication after surgery with parents and children?	QL	Y	CHD	S	I	LB	CHLD	Y	N	N	Y	N		N	N	N	N	N			Y	Y	Y	Y	CHD		Methodological
741	Shaye et al	2017	Include		Zimbabwe	The purpose of our study was to test the effectiveness of a short message service (SMS) text message sent via an automated system to multiple phone numbers—ie, a “blast” SMS text message—to facilitate enrollment with a visiting surgical team in Zimbabwe and to test for a difference in age of presentation or distance traveled for potential cleft surgery	SV	Y	CL/P	S	I	LB	CHLD	Y	N	N	N	N		N	N	N	N	N			Y	Y	Y	Y	CL/P	How to increase access to surgery	A study of SMS messaging to tell people that a mobile cleft clinic is available to increase uptake
742	Gouton et al	2017	Include		SSA-multiple and other non-SSA countries	We reviewed late-diagnosed common arterial trunk management and prognosis for children in developing countries. We also discuss the need for prior catheterisation	RCR + follow up via RCR/I	Y	CHD	M	HR	LB	CHLD	Y	N	Y	N	N		N	N	N	N	N			Y	Y	N	N	CHD
641	Welderufael	2019	Include	NA	Ethiopia	Determine nutritional status and level of awareness of neural tube defects and folic acid utilisation among women who give birth to infants with neural tube defects	CC	Y	Neural tube defects	M	I	NG	AB	NG	N	N	N	N	Level of awareness among mothers and knowledge of folic acide utilisation	N	N	N	Y	N	SB		N	N	N	N	SB		Qualitiative study comparing knowledge of folic acid deficiency and association with NTDs comparing dietary intake among mothers with infants born with NTDs with matched controls.	UM & RS
642	Concepcion	2019	Exclude-not about CA	NA	Somaliland	To estimate the prevalence of pediatric surgical conditions across Somaliland using a nationwide community-based household survey	SV	N	SB	P	I	LB	CLD	N	Y	N	Y	N	Prevalence of surgical conditions in children (including congenital anomalies) using household survey	N	Y	N	N	N	ACA	Congenital anomalies requiring surgical treatment	N	Y	N	N	ACA		Survey	UM & RS
643	Mbabazi-Kabachelor	2019	Include	NA	Uganda	infection risk for Bactiseal Univeral Shunts versus Chhabra shunts in Ugandan infants: a randomized control trial	RCT comparing 2 types of surgical implants for hydrocephalus	Y	HC	S	HR	LB	NG	Y	N	N	N	N		N	N	N	N	N	HC		N	Y	N	N	HC		studiy comparing infection risk in antibiotic-impregnated shunt vs non-impregnanted shunt for hydrocephalus cases.	UM & RS
644	Edetanlen	2018	Include	NA	Nigeria	Otitis media with effusion in Nigerian children with cleft palate: incidence and risk factors	CC	Y	CL/P	S	HR	LB	CLD	Y	N	N	N	N	incidence and risk factors for otitis media complications	Y	N	N	N	N	CL/P		Y	N	N	N	CL/P		Incidence and risk factors for otitis media in children with Cleft palate	UM & RS
646	Magodoro	2018	Exclude-not about CA	NA	Uganda	Population prevalence and correlates of prolonged QT interval in rural Uganda: Cross sectional, population-based study	SV	Y	CHD	P	I	LB	AA	N	Y	N	N	N		Y	N	N	N	N	CHD		N	N	N	Y	CHD		Cross-sectional survey in rural Uganda to assess prevalnce of QT prolongation in adults regadless of causes. So assessment of congenital heart disease as a cause was not addressed	UM & RS
648	Beringer	2018	Include	NA	South Africa	A retrospective review of right-sided hearts at a South African tertiary hospital	CS	Y	CHD	S	HR		CLD	Y		Y	N	N		Y	N	N	N	N	CHD	Right-sided hearts	N	N	N	N	CHD		Case series describing prevalnece, demographics assoc malformations in paeds patients diagnosed with right-sided heart	UM & RS
649	Seppala	2018	Exclude- study outside SSA	AT	Spain	Last cases of rubella and congenital rubella syndrome in Spain, 1997-2016: The success of a vaccination program																												UM & RS
650	Kantar	2018	Exclude- study outside SSA	AT	Middle-east and North Africa	Sustainable cleft care through education: The first simulation-based comnprehensive workshop in the Middle-East and North africa region																												UM & RS
651	Bolman	2019	Exclude-editorial	NA	Nigeria	Cardiac surgery for adult CHD in Nigeria: a too-familiar tale																												UM & RS
652	Leidinger	2018	Include	AT	Zanzibar	Experience in the early surgical management of myelomeningocele in Zanzibar	CS	Y	Myelomeningocele	S	HR	LB	AB	Y	N	N	N	Y	Description of early surgical care	Y	N	N	N	N	Myelomeningocele		Y	Y	N	N	Myelomeningocele		Descriptive study	UM & RS
653	Abdullahi	2018	Include	FT	Nigeria	Ovotestis at 18 years: An accidental discovery in an internally displaced persons' camp in North-Eastern Nigeria	CS	Y	Disorder of sex development	S	HR	LB	AA	Y	N	N	N	N		Y	N	N	N	N	DSD		N	N	N	Y	DSD		Case study	UM & RS
655	Motaze	2019	Include	AT	South Africa	Congenital Rubella Syndrom Surveillance in South Africa using a sentinel site approach: A cross-sectional study	SV	Y	Congenital rubella syndrome	M	HR	NG	CLD	Y	Y	N	N	N		N	Y	N	N	N	Congenital Rubella Syndrome		N	N	N	Y	Congenital Rubella Syndrome		Neglect - populatiuons where vaccination gap needs to be addressed discussed in paper	UM & RS
656	Kayima	2018	Include	AT	Uganda	Patterns and treatment outcomes of anorectal malformations in Mbarara regional referral hospital, Uganda	CS	Y	Anorectal malformation	S	HR	LB	AB	Y	N	N	N	N	Description	Y	N	N	N	N	Anorectal malformation		Y	Y	N	N	Anorectal malformations		Descriptive study	UM & RS
657	Nasir	2018	Include	AT	Nigeria	Analysis of presentations and outcomes of care of children with disorders of sexual development in a nigerian hospital	CS	Y	DSD	S	HR	LB	CLD	Y	N	N	N	N	Description	Y	N	N	N	N	DSD		Y	Y	N	N	DSD		Descriptive study	UM & RS
659	Berihu	2018	Include	AT	Ethiopia	Maternal risk factors associated with neural tube defects in Tigray regional state of Ethiopia	CC	Y	NTD	M	HR	LB, SB	AB	NG	Y	N	N	N		Y	N	N	Y	Y	NTD	Identiyfing maternal risk factors	N	N	N	N	NTD			UM & RS
660	Bello	2018	Include	AT	Nigeria	Atypical facial clefts from northcentral nigeria, review of 36 cases	CS	Y	CL/P	M	Outreach programme	LB	AA	Y	N	N	Y	N		Y	N	N	N	N	CL/P		Y	Y	N	N	CL/P		Descriptive study with focus on surgical care	UM & RS
661	Ikechukwu	2018	Exclude-adults	AT	Nigeria	Surgical management of CHD in the adult population: the role of humanitarian cardiac surgery mission in Nigeria	CS	Y	CHD	S	HR	Adults	Adults	Y	N	N	N	N		Y	N	N	N	N	CHD		N	Y	N	N	CHD			UM & RS
664	Sims-williams	2018	Include	NA	Nigeria	Children with spina bifida in Eastern Uganda report a reasonable quality of life relative to their healthy school- attending peers	SV, qualitative	Y	SB	P	I	LB	NG	Y	N	N	Y	N	QOL	Y	N	N	N	N	SB		Y	N	N	Y	SB		QOL study	UM & RS
665	Yifieyeh	2019	Include	NA	Ghana	Malformationms: a 5 year review of the presentation and management in a teaching hospital in Ghana	CS	Y	Anorectal malformations	S	HR	LB	AA	Y	N	N	N	N		Y	N	N	N	N	Other	Anorectal malformations	Y	Y	N	Y	Others	Anorectal malformations	Late presentation identified and hence need for public health eduction	UM & RS
666	Animasahun	2018	Exclude-not about CA	NA	Nigeria	Is transcatheter closure superior to surgical ligation of patent ductus arteriosus among Nigerian children?	Prospective cross-sectional study	Y	PDA	S	HR	LB	CLD	Y	N	Y	N	Y		Y	Y	N	N	N	PDA		N	Y	N	N	PDA		Study comparing patients with PDA undergoing 2 different types of corrective surgery.	UM & RS
667	Sholadoye	2019	Include	NA	Nigeria	Presentation and outcome of treatment of jejunoileal atresia in Nigeria	CS	Y	jejunoileal atresia	S	HR	LB	AB	Y	N	Y	Y	N		Y	N	N	N	N	Other	jejunoileal atresia	Y	Y	N	N	Others	jejunoileal atresia		UM & RS
670	Basse	2018	Include	NA	Senegal	Interauricular communications in children: diagnosis and treatment in 49 cases at the Children's University Hospital in Dakar	CS	Y	CHD	S	HR	Not sure- French		Y		Y	Y			Y	N	N	N	N	CHD		Y	Y		N	CHD	interauricular communications	French study	UM & RS
671	Mammo	2018	Include	AT	Ethiopia	Hypospadias repair in Ethiopia: A five year review	CS	Y	hypospadias	S	HR	LB	CLD	Y	N	Y	N	N	surgical outcome	Y	N	N	N	N	Other	Hypospadias	N	Y	N	N	Other	hypospadias		UM & RS
672	Arogundade	2018	Exclude-adults	AT	Nigeria	Clinical presentation and outcome of autosomal dominant polycystic kidney disease in Nigeria	CS	Y	Polycystic kidney disease	S	HR	LB	CLD																				most cases - adults only 3 of 41 under 20	UM & RS
673	Godfrey	2018	Include	AT	Tanzania	Collodion baby treated at a tertiary hospital in Tanzania: a case report	CS	Y	Collodion Baby	S	HR	LB	AB	Y	N	Y	Y	N	individual case	N	N	N	N	N	Other	Collodion baby	Y	Y	Y	N	Other	Collodion babyu	single case report	UM & RS
674	Raphael	2018	Exclude-not about CA	FT	Tanzania	Heart diseases and echocardiography in rural Tanzania: Occurrence, characteristics, and etiologies of underappreciated cardiac pathologies	CH	N	CHD	S	HR	NG	AA	Y	N	N	N	N	assessing etiologies of heart disease	Y	N	N	N	N	CHD		Y	N	N	Y	CHD		Only 59 children of 1243 subjects included in this study - 34% of children with cardiac problems were due to congenital heart disease	UM & RS
675	Smythe	2018	Include	AT	Zimbabwe	A comparison of outcome measures used to report clubfoot treatment with the Ponseti method: results from a cohort in Harare, Zimbabwe	CH	Y	Clubfoot	S	HR	LB	CLD	Y	N	N	Y	N		N	N	N	N	N	Other	Clubfoot	N	N	Y	N	Other	Clubfoot	Assessing different prognostic tools	UM & RS
676	Akanni	2018	Include	AT	Benin	Diagnostic postnatal d'une malformation anverismale de la veine de galien a propos d'un cas	CS	Y	Aneurysm of the Galen vein	S	HR	LB	PN	Y	Y	N	N	N	Diagnosis	N	N	N	N	N	Other	Aneurysm of the Galen vein	N	N	N	N	Other	Aneurysm of the Galen vein	Prenatal detection	UM & RS
677	Sow	2018	Include	AT	Mali	Un Cas de syndrome de turner a l' hopital du Mali	CS	Y	Turner Syndrome	S	HR	LB	CLD	Y	N	N	N	N	Diagnosis	N	N	N	N	N	Other	Turner syndrome	N	N	N	N	Other	Turner syndrome	Single case report -French	UM & RS
678	Coulibaly	2018	Include	AT	Mali	Les pathologies du canal peritoneo-vaginal	CS	Y	peritoneal-vaginal canal pathologies	S	HR	LB	CLD	Y	N	N	N	N	Underlying pathologies described	Y	N	N	N	N	Other	peritoneal-vaginal canal pathologies	N	Y	N	N	Other	peritoneal-vaginal canal pathologies	Propsective case series	UM & RS
679	Bolaji	2018	Include	AT	Nigeria	Autosomal recessive polycystic kidney disease	CS	Y	Autosomal recessive polycystic kidney disease	S	HR	LB	AB	Y	N	N	N	N	Challenges in diagnosis and management	N	N	N	N	N	Other	Autosomal recessive polycystic kidney disease	Y	Y	N	N	Other	Autosomal recessive polycystic kidney disease		UM & RS
680	Msaad	2018	Include	AT	Tunisia	Particularities of neonatal isthmic aortic coarctation	CS	Y	Coarctation of the aorta	S	HR	LB	AB	Y	N	Y	Y	N		Y	N	N	N	N	Other	Aortic coarctation	Y	Y	N	N	Other	Coarctation of the airta	Diagnosis in antenatal period to ensure optimal management - suggest French reviewer to confirm whether to include	UM & RS
682	Wondimeneh	2018	Include	AT	Ethiopia	Hospital based surveillance of congenital rubella syndrome cases in the pre-vaccine era in Amhara Regional State, Ethiopia: A base line information for the country	SV	Y	Congenital rubella syndrome	M	HR	LB	AB	Y	Y	N	Y	N		Y	N	Y	N	N	Other	Congenital rubella syndrome	Y	N	N	N	Other	Congenital rubella syndrome	Assessing prevalence and presentation before implementation of rubella in routine vaccination schedule - suggest French reviewer to confirm whether to include	UM & RS
685	Dave	2018	Exclude-not original research or systematic review	AT																														UM & RS
686	Ajibola	2018	Exclude-not about CA	AT	Botswana																													UM & RS
687	Patel	2018	Exclude-not about CA	AT	Global	Global landscape of mealses and rubella surveillance	SV	N	Congenital rubella syndrome	M	I	NG			N	N	N	N	Presence of CRS surveillance in Africa	N	Y	N	N	N	Other	Congenital rubella syndrome	N	N	N	N	Other	Congenital rubella syndrome	Assessing Congenital rubella surveillance globally including Africa	UM & RS
688	Dewan	2018	Exclude-not about CA	AT	Uganda	Subspecialty pediatric neurosurgery training: a skill-based training model for neurosurgeons in low-resourced health systems																												UM & RS
689	Linda W. Xu	2018	Include	FT	Uganda	The purpose of this study was to characterize outcomes of spina bifda patients treated at Mulago National Referral Hospital (MNRH) through follow-up phone surveys	CH	Y	NTDs	S	HR, I	LB, SB	CHLD	NG	Y	Y	N	N		Y	N	N	Y	N	NTDs		Y	Y	Y	N	NTDs			RS
590	Raesima	2019	Include	NA	Botswana	a higher prevalence of neural-tube defects among infants born to women who were using dolutegravir-based antiretroviral treatment (ART) regimens at the time of conception relative to infants born to women taking other types of ART.1, To determine whether using dolutegravir-based antiretroviral treatment (ART) regimens at the time of conception compared to taking other types of ART leads to a high…	CH	Y	SB	M	I	LB, SB	AB	Y	Y	N	N	N	Incidence	Y	N	N	Y	Y	SB		N	N	N	N	SB			BB
591	Cheung	2019	Include	NA	Uganda	To decribe the burden of paediatric surgical diseases including congenital anomalies among children requiring surgical treatment in a tertiary hospital. , To describe the burden of paediatric surgical diseases including congenital anomalies among children requiring surgical treatment in a tertiary hospital.	DE	N	A	S	RD	LB	AA	NG	N	Y	N	N		N	N	N	N	N	ACA		Y	Y	Y	N	ACA		The study present prevalence ratio of Congenital anomalies out of all conditions requiring surgical treatment in children	BB
592	Roark	2019	Exclude-not about CA	FT																														BB
593	Michael	2019	Include	NA	Nigeria	to determine the attitudes of some parents from sub-Saharan Africa to plastic surgery for their Down syndrome child. M, To determine the attitudes of some parents from sub-Saharan Africa to plastic surgery for their Down syndrome child. M	SV	Y	Down Syndrom, Down Syndrome	S	I	LB	CLD	NG	N	N	N	N	NIL	N	N	N	N	N	Others- Down Syndrome	NIL	N	Y	Y	Y	Others - Down Syndrome.		A survey of parents opinion compared using the Likert Scale	BB
594	Awa																																Paper not reviewed because it is written in French and I do not understand French.	BB
595	Brhane	2019	Exclude-not about CA	FT																													Excluded because it is on on Conegenital Anomalies.	BB
596	Ayehualem	2019	Include	NA	Ethiopia	to assess the relationship between severity of initial Pirani score and number of Ponseti cast required and requirement of tenotomy in the management of club_x0002_foot, at Cure Ethiopia Children’s Hospital from September 2013/14 to September 2017/18, To assess the relationship between severity of initial Pirani score and number of Ponseti cast required and requirement of tenotomy in the manageme…	CH	Y	Others- Congenital club foot.	S	RD, HR	LB	NG	Y	N	N	Y	N	Treatment outcome, not that is not mortality.	Y	N	N	N	N	Others-Congenital club foot.		Y	Y	Y	N	Others- Congenital club foot.			BB
597	Taye	2019	Include	NA	Ethiopia	To determine the prevalence of congenital anomalies in Addis Ababa and the Amhara region, Ethiopia	SV	Y				LB	NG	Y	Y	N	N	N		Y	N	N	Y	N	ACA	NIL	Y	N	N					BB
598	Mabhandi	2019	Exclude-not about CA	FT																									N	N	ACA			BB
600	Onegbe	2019	Include	NA	Nigeria	To describe the profile and determine the risk factors for the development of intracranial infections (ICI) in paediatric patients with myelomeningocele (MMC).	CC	Y	SB	S	HR	LB	CLD	Y	N	Y	N	N		N	N	N	N	N	SB		N	Y	Y		SB	The study looked at risk factors for infection among child managed for myelomeningocoele.	This was a retrospective study	BB
601	Enslin	2019	Include	NA	South Africa	to review our institutional opinions and experience with Chiari 1 malformation management to determine physician practice and outcomes., To review our institutional opinions and experience with Chiari 1 malformation management to determine physician practice and outcomes.	QL	Y	Chiari Malformation	S	HR	NG	NG	Y	N	Y	N	N		N	N	N	N	N	The study design though qualittaitve is very hard to replicate as appears it was published out of a conversation between three experts, a delphi panel like process.									BB
602	Hlongwa	2019	Include	NA	South Africa	To describe and compare healthcare provision to individuals with CLP at specialised care centres in South Africa (SA).	SV	Y	CL/P	M	I	NG	NG	Y	N	N	N	N		N	N	N	N	N	CL/P		Y	Y	Y	N	CL/P		NIL	BB
603	Nasri	2018	Exclude- study outside SSA	AT																													Study excluded because it is from Tunisia which is outside sub-saharan Africa.	BB
604	Omole	2019																															I cannot review the paper because it is in French which I do not understand.	BB
605	Jones	2019	Exclude-not about CA	AT																													This paper was on monitoring the safety of bedaquiline for MDR TB treatment and not on Congenital Anomalies.	BB
608	Bruneel	2019	Include	NA	Uganda	To evaluate an adapted English version of the VELO questionnaire with reduced response options in Ugandan patients with a cleft lip and palate in order to identify influencing factors and future perspectives to implement HRQoL assessement in this population	SV	Y	CL/P	S	I	LB	NG	NG	N	N	Y	N		N	N	N	N	N	CL/P		N	N	Y	N	CL/P		This paper focused on validating a questionnaire for validating quality of life among patients with cleft palate.	BB
610	Ekenze	2019	Include	NA	Nigeria	To evaluate the profile, challenges of treatment and outcome of congenital bowel obstructive bowel anomalies presenting after neonatal age.	SV	Y	Others: congenital bowel obstructive bowel anomalies	M	HR	LB	NG	Y	N	Y	N	N	NIL	N	N	N	N	N	Other; congenital bowel obstructive bowel anomalies.		Y	Y	N	N	other: congenital bowel obstructive bowel anomalies.		This is paper is outcome of managed CA in Hospital setting.	BB
611	Oyemolade	2019	Exclude-letter to editor	FT																													Study excluded beacsue it is letter to the editor without any data.
612	Alighieri	2019	Include	NA	Uganda	To investigate long-term ef[1]fectiveness of intensive speech therapy provided to Ugandan patients born with a cleft palate with or without cleft lip (CP ± L) in terms of different speech characteristics., To investigate long-term effectiveness of intensive speech therapy provided to Ugandan patients born with a cleft palate with or without cleft lip (CP ± L) in terms of different speech characte…	CH	Y	CL/P	S	I	LB	NG	Y	N	N	Y	N		N	N	N	N	N	CL/P		N	Y	Y	N	CL/P		The study has investigated quality of life after speech therapy for children with cleft palate as measured by self satisfaction, although not expressed as YLL/DALY	BB
613	Purcell	2019	Include	NA	Malawi	to characterize congenital colorectal anomalies in a Malawian tertiary care centre and described both operative management and patient outcomes., To characterize congenital colorectal anomalies in a Malawian tertiary care centre and described both operative management and patient outcomes.	SV	Y	Others: Anorectal Malformations	S	HR	LB	CLD	Y	Y	N	N	N	NIL	Y	N	N	N	N	Others: Anorectal malformations	NIL	N	Y	N	N	Others: Anorectal Malformations	NIL	This study is from a local hospital surveillance system for Anorectal malformations	BB
614	Ameyaw	2019	Include	NA	Ghana	to determine the incidence of DSD in a cohort of infants born in a teaching hospital in Ghana and to describe the clinical characteristics of infants born with genital abnormalities., To determine the incidence of DSD in a cohort of infants born in a teaching hospital in Ghana and to describe the clinical characteristics of infants born with genital abnormalities., To determine the incidence of D…	SV	Y	Others: Disorder of sexual development.	S	I	LB	AB	Y	Y	N	N	N		Y	N	N	N	N	Others: disorders of Sexual differentiation.		N	N	N	N	Others: disorders of sexual differentiation.			BB
615	Cheikh	2019	Exclude- study outside SSA	AT																														BB
616	Punchak	2019	Exclude-not about CA	FT																													This study was excluded because the subject of investigation was post infectious hydrocephalus and not a Congenital anomaly.	BB
617	Kontchou	2019	Include	NA	Kenya	To model the workforce needs and cost estimates to scale up cardiac services in Kenya, particularly addressing congenital and rheumatic heart disease (RHD), both as a direct estimate of clinical workforce needs and as an approach to developing improved workforce need assessments throughout the country.	EC	N	CHD	P	PHD	NG	NG	NG	N	N	N	Y		N	N	N	N	N	CHD		N	Y	N	N	CHD		The study is not specific to CA only but focuses on both Congnital heart diseas and Acquired health disease with aim of modelling the workforce required to carry out surgery for the two conditions in Kenya.	BB
619	Hlongwa	2019	Include	NA	South Africa	To determine the epidemiology and clinical profile of individuals with cleft lip and/or palate (CLP) utilizing specialized academic treatment centres in South Africa’s public health sector.	SV	Y	CL/P	M	HR	LB	NG	Y	Y	N	N	N		Y	N	N	N	N	CL/P		N	N	N	N	CL/P		Athough this study is not focused any one particular Congenital Anomaly it investigates percpetions regarding congenital anomalies in general.	BB
620	Brooks	2019	Include	NA	Ethiopia	To assess patient preferences for prenatal testing and Termination Of Pregnancy (TOP) for multiple congenital anomalies and genetic diseases.	SV	Y	A	S	I	T	NG	N	N	N	N	N		N	N	N	N	N	ACA		N	N	N	Y	ACA		A qualittaive study focused on the perception pregnant women awaiting awaiting prenatal disease on termination of pregnancy for congenital anomalies and genetic conditions.	BB
621	Chhina	2019	Exclude-not original research or systematic review	AT																													This is study protocol for a planned study and therefore no data to report on. It has therefore been excluded from the reviw	BB
622	Muntha	2019	Include	NA	Ethiopia	To describe the these pattern of congenital cardiac anomalies and the factors affecting survival of cases in Tinkur Abnessa Hospital, Ethiopia.	SV	Y	CHD	S	HR	LB	NG	Y	Y	Y	N	N		N	N	N	N	N	CHD		Y	N	N	N	CHD			BB
623	Merwe	2019	Include	NA	South Africa	the first case of PPV in an African male individual with associated glaucoma seen at our tertiary hospital., To describe the first case of Phacomatosis Pigmentovascularis in an African male individual with associated glaucoma seen at a tertiary hospital in South Africa.	CS	Y	Others: Phacomatosis Pigmentovascularis	S	HR	LB	CLD	Y	N	N	N	N	NIL	N	N	N	N	N	Others: Phacomatosis Pigmentovascularis	NIL	N	N	N	N	Others: Phacomatosis Pigmentovascularis	NIL	This paper is a case report of Phacomatosis Pigmentovascularis complicated by Glaucoma that was successfully managed.
624	Gubio	2019	Exclude-not about CA	FT																													This study is not about Congenital anaomalies per say but rather about risk factor for expsure to Rubella among pregenant women; which may be be a rsik factor for congenital anomaly.	BB
625	Ajao	2019	Include	NA	Nigeria	. We aimed to assess the prevalence, pattern, risk factors and outcome of congenital anomalies among neonatal admissions in Ogbomoso Town, Nigeria.	SV	Y	A	S	HR	LB	NG	NG	Y	Y	N	N		N	N	N	N	N	CHD		N	N	N	N	CHD		A retrospective review of records to describe the pattern of cases of children with Congenital anomalies managed in a tertiary hospital in Nigeria.	BB
626	Ekenze	2019	Include	NA	Nigeria	To evaluate the outcome of genital surgery in patients with DSD assigned female sex.	CH	Y	Others: Disorder of sexual development.	S	HR	LB	AA	Y	N	N	Y	N	Disability is expressed as social maladjustment in the s, Disability is expressed as social maladjustment in this study.	N	N	N	N	N	Others: disorders of Sexual differentiation.	Nil	N	Y	Y	Y	Others: disorders of sexual differentiation.	NIL	nil	BB
628	Wonde	2019	Exclude-not about CA	FT																													Study is about maternofetal outcomes of obstructed not Congenital anomalies; although three cases of hydrocephalus is mentioend as contributing to cause of of the obstructed labour. Apart from the mention of the three cases of hydrocephalus that were incidentaly found, there is no other information to note with regards to obstructed labour. So the study has been excluded	BB
629	Miyoshi	2019	Exclude-not about CA	FT																													This study is about outcome of stillbirth is a hospital in Zambia there is mentioned of suspected cases of congenital malformations or chromosoma l abnormality without any confirmation or adequate information to include it in the review.	BB
630	Guneren	2019	Include	NA	Sudan	To document the Contribution of the Use of a Pen-Type Endoscope to evaluate and treat Ears Simultaneously During Cleft Palate Surgery in Late Presented Cases. Evaluate and Treat Ears Simultaneously During Cleft Palate Surgery in Late Presented Cases	CH	Y	CL/P	S	NG	LB	AA	Y	N	N	N	N	Other: Co-morbiditty (ear effusion) associated with Cleft Lip / Palate	N	N	N	N	N	CL/P	NIL	N	Y	N	N	CL/P	NIL	The study is about a novel technique for surgical treatment of ear effusion arising as a complication of Cleft Lip / Palate.	BB
631	Manuel	2019	Include	NA	Angola	The aim of this study was to report the outcomes, survival, and manage[1]ment challenges of single ventricle patients in the context of a new sub-Saharan African cardiothoracic center	CH	Y	CHD	S	HR	LB	CLD	Y	N	Y	N	N	NIL	Y	N	N	N	N	CHD	NIL	N	Y	N	N	CHD	NIL	Nil	BB
632	Edwin	2019	Exclude-general review	FT																													This is a general review with no data to report on.	BB
634	Mahanuzi	2019	Exclude-not about CA	FT																													This study is not about Congenital anomalies but rather about causes and outcome of children managed for respiratory distress in a tertiary hospital.	BB
636	Offor	2018	Include	NA	Nigeria	To decipher the teratogenic and pathologic risk factors of birth abnormalities by exploring the medical records of newborns with birth abnormalities over a 10‐- year period (from 2006 to 2016) in a tertiary hospital located in southwestern Nigeria	SV	Y	A	S	HR	NG	AA	N	Y	N	N	N	NIL	Y	N	N	Y	Y	ACA	NIL	N	Y	N	N	ACA	NIL	Retrospective Study	BB
640	Harrak	2018																												N			Not reviewed because the article is in French and I do not understand French.	BB
541	Irish	2019	Exclude-general review	FT	51 SSA	NA																											Not relevant, children > 12 years	LF
542	Pepeta	2019	Include	AT	South Africa	percutaneous closure of patent ductus arteriosus (PDA) using Amplatzer Duct Occluder type two additional sizes (ADO II AS) in patients under 6 kg.	CS, CHD		CHD	S, HR	HR	LB	CHLD	Y	N	Y	N	N		n, N	N	N	N	N	CHD		N	Y	N	N				LF
546	Dugdale	2019	Include		South Africa	To project clinical outcomes of ART policies for women of childbearing potential in South Africa.	Modelling paper , SB	N	SB	PHD, P	PHD	NG	AB	NG	N, Y	N, Y	N	N		N	Y	N	N	N	SB		N	N	N	N	SB		Modelling paper weighing up pros and cons of EFV vs DTG including maternal and child death, and HIV transmission risk	LF
547	Ogar	2019	Exclude-not about CA	AT	Nigeria	identify and analyze SADR reports in the Nigerian VigiFlow database in order to profle the patients with SADRs, the medicines most implicated, system organ classes (SOCs) afected, outcome of such reactions, including fatalities, and ADR reporting trends over the years																											ADR, no congenital anomalies reported	LF
548	Hill	2019	Include		Angola	To investigate the emergence and circulation of Zika virus in SSA	CS	N	Microcephaly	P	HR	LB	CHLD	Y	N	N	N	N		Y	Y	N	N	N	Microcephaly		Y	N	N	N			Outbreak investigation of Zika infection, only 1 paediatric case described	LF
549	Gilboa	2019	Exclude-letter to editor	NA	Global	Raise awareness regarding improved surveillance for zika virus																												LF
550	Mofenson	2019	Exclude-general review	AT	Botswana, multiple	We discuss principles for evaluating and introducing new drugs in the general population that would ensure collection of appropriate data to inform drug safety in adolescent girls and women of reproductive potential and minimize confusion about drug use in this population when a safety signal is identified.																												LF
551	Moraka	2019	Exclude-not about CA	AT	Botswana	We evaluated the association between maternal cytomegalovirus (CMV) viremia during pregnancy and adverse birth and infant health outcomes in HIV-infected mothers and their HIV-exposed uninfected (HEU) infants.																												LF
552	Ekure	2019	Include		Nigeria	The objective of the study was to determine the prevalence of RHD in a large sample of Nigerian school children., The objective of the study was to determine the prevalence of RHD in a large sample of Nigerian school children. The study did evaluate the prevalenmce of CHD in this cohort as well	SV	N	CHD	P	I	NG	CHLD	Y	6.6/1000	N				Y	Y													LF
553	Ramdial	2018	Include		South Africa	To identify the spectrum of intraoral bacteria in cleft palate patients in an African setting; a retrospective, chart review was performed at Inkosi Albert Luthuli Central Hospital—a quaternary hospital in Durban, South Africa.	SV	N	CL/P	S	I	LB	NG	NG	N	N	N	N		Y	N	N	N	N	CL/P	Infection risk and type of organism	Y	Y	N	N	CL/P			LF
554	Woldmichael	2019	Include		Ethiopia	The goal of this review is to describe the follow-up profile of cases in a setting with limited resource. Coarctation was the CHD	CS	Y	CHD	S	I	LB	NG	Y	N	N	N	N	Complications post surgery or balloon dilatation	Y	N	N	N	Y	CHD	Coarctation	Y	Y	N	N	CHD			LF
556	Itiola	2019	Include		Nigeria	This study aimed to determine the serum iron status and prevalence of iron deficiency among children with cyanotic congenital heart disease attending the Paediatric Cardiology outpatient clinic of Lagos State University Teaching Hospital, Lagos, Nigeria	CC		CHD	S	I	LB	CLD	Y	N	N	N	N	Iron deficiency and iron defiency anemia between controls and children with CCHD	Y	N	N	Y	N	CHD		Y	N	N	N	CHD			LF
558	Zuechner	2019	Include			This hospital-based, retrospective review of the registry at the paediatric cardiac clinic of Bugando Medical Centre in the Lake Zone of Tanzania analysed the spectrum of heart diseases of paediatric patients during their first presentation by using simple descriptive statistics.	SV	Y	CHD	S	HR	LB	CLD	Y	N	N	N	N	Spectrum of disease-CHD compared to auired HD	Y	N	N	N	N	CHD		Y	Y	N	N	CHD		Description of CHD in Tanzania	LF
559	Wadman	2019	Exclude-letter to editor	NA	Ethiopia	Motivate for folate supplementation																												LF
560	Coetzee	2019	Exclude-not about CA	AT	South Africa	NA, To describe Currarino syndrome in a 60 year old																												LF
561	Kamla	2019	Include		Cameroon	We aimed to determine the incidence of prenatal diagnosis of VCMs in a low-resource setting with no policy on antenatal diagnosis of VCMs.	SV	Y	A	M	I	All	PN, AB	Y	Y	Y	N	N		Y	N	N	N	N	ACA		N	N	N	N	ACA	Description		LF
562	Anto	2019	Exclude-not about CA	AT	Ghana	The aim of this study was to determine the prevalence of renal abnormalities among children with SCD.																											Non congenital kidney disease	LF
563	Yangui	2019	Include	AT	North Africa , North Africa- not clear if still in SSA	Case study to describe pulmonary sequestratiion, Case study to describe pulmonary sequestration in a 14 year old	CS	Y	Pulmonary sequestration	S	I	LB	CLD	Y	N	N	N	N		Y	N	N	N	N			Y	Y	N	N	Pulmonary sequestration			LF
564	Disu	2019	Include		Nigeria	Congenital pulmonary airway malformation, Congenital pulmonary airway malformation, case report and literature review	CS	Y	Congenital pulmonary airway malformation	S	I	LB	AB	Y	N	N	N	N		Y	N	N	N	N	Congenital pulmonary airway malformation		N	Y	N	N		Congenital pulmonary airway malformation		LF
565	Mumpe-Mwanja	2019	Include		Uganda	This paper shares the results of a hospital-based birth defects surveillance program in Uganda which, can be adopted by similar resource-limited countries.	SV	Y	A	M	RD	LB, SB, SA, T	AB	Y	Y	N	N	N		Y	N	N	N	N	ACA		N	N	N	N	ACA			LF
566	Krzesinski	2019	Include		South Africa	To assess the identification of NTDs at a tertiary hospital using a range of prenatal, perinatal and postnatal data sources, and to estimate the impact of prenatal diagnosis and birth prevalence for the referral area.	CS, CH	Y	SB	S	I	LB, SB, T	PN, AB, AA	Y	Y	Y	N	N		Y	N	N	N	N			Y	Y	N	N	SB			LF
567	Oluwafemi	2019	Include		Nigeria	This study aims to describe the incidence, spectrum, predisposing factors and outcome of CAs in our setting.	CS, CH		A	S	I	LB, SB, SA	AB	NG	Y	Y	N	N		Y	N	N	N	N	ACA		Y	N	N	N	ACA			LF
568	Asresu	2019	Exclude-not about CA	AT	Ethiopia	Therefore, this study was conducted to assess the utilization and determinants of preconception care among recently delivered mothers.
569	Tafera	2019	Include		Ethiopia	This paper reports the surgical access and perioperative mortality in a sub‐Saharan center that was mainly dependent on visiting teams., This paper reports the surgical access and perioperative mortality in a sub‐Saharan center that was mainly dependent on visiting teams. Children and adolescents with Tetralogy of Fallot	CS	Y	CHD	S	HR	LB	AA, CLD	Y	N	Y	N	Y		Y	N	N	N	N	CHD		N	Y	N	N	CHD			LF
570	Fountoulakis	2019	Exclude-not about CA	AT	Multiples	Describe Schizophrenia classification																												LF
571	Chioukh	2019	Include		Tunisia	The aim of this study was to evaluate frequency of use, neonatal characteristics, and indications of neonatologist-performed echocardiography in a Tertiary Neonatal Care Centre in Tunisia.	CS	N	CHD	S	I	LB	AB	Y	Y	Y	N	N		N	N	N	N	N	CHD		Y	Y	N	N	CHD		Quite difficult to understand as seems to be a direct translation from French	LF
572	Woyessa	2019	Exclude-not about CA	AT	Liberia	We analyzed the existing surveillance data to describe rubella cases and identify the at-risk population. We conducted a retrospective descriptive statistics on the suspected-measles case-based surveillance. data that obtained from the national database.																												LF
573	Menon	2019	Exclude-not about CA	AT	SSA	The objective of this comprehensive review is to explore the reproductive health challenges of WWE in sub-Saharan Africa (SSA) and ways to address them.																											Brief discussion regarding CA, and anti-epileptics but not comprehensive	LF
574	Worede	2019	Include		Nigeria	The objective of this study was to identify determinants of stillbirth in Felege Hiwot comprehensive specialized referral hospital, North-west, Ethiopia: 2019	CC	N	A	S	I	SB	AB	NG	N	N	N	N		N	N	N	N	N	ACA		N	N	N	N	ACA		Description of causes of death, including Cas	LF
576	Chabchoub	2019	Exclude-not about CA	AT	Tunisia	The aim of this studywas to establish the prevalence of chromosomal abnormalities and microdeletions on the Y chromosome in Tunisian infertile men with severe oligozoospermia or non-obstructive azoospermia.																											Not in children < 18 years	LF
577	Lasebikan	2019	Include		Nigeria	The aim of this study was to evaluate the initial experience and outcome of clubfoot treated using the Ponseti technique in a regional orthopedic hospital setting of a developing country.	CS	Y	Club foot	S	HR	LB	AA	NG	N	N	N	N		N	N	N	N	N	Club foot		N	Y	Y	N	Club foot		Evaluation of Ponseti technique	LF
579	Charki	2019	Exclude-general review	AT		In French, I don't understand the article																											French, unable to review	LF
580	Massenga	2019	Include		Tanzania	This study describes the common indications, complications, and management of stomas and identifies the factors that are associated with these complications in a tertiary care hospital in Tanzania.	CS	N	Anorectal malformation	S	I	NA	AA	NG	N	N	N	N		N	N	N	N	N	GIT, Anorectal malformation		N	Y	N	N			Surgical complications of a stoma procedure, some discussion of this in anorectal malformations	LF
581	Saso	2019	Include		The Gambia	Description of congenital icthyosis , Description of congenital icthyosis managed by telemedicine	CS	Y	Congenital icthyosis	NG	I	LB	AB	Y	N	N	N	N		N	N	N	N	N	Cong icthyosis		Y	N	N	N	Cong Icthyosis			LF
582	Dixon	2019	Include		Ethiopia	Our objective was to estimate proportional reductions in current stillbirth and child mortality rates in Ethiopia through folic acid-based interventions to prevent spina bifida and anencephaly.	Other modelling study	Y	SB	P	PHD	LB, SB, SA	NG	NG	Y	N	N	N	Reduction in burden with folic acid	N	Y	N	Y	N	SB		N	N	N	N				LF
583	Kayembe-Kitenge	2019	Include		Democratic Republic of Congo	The authors report three neonates with clinically diagnosed holoprosencephaly who were part of a case–control study performed in Lubumbashi	CS	Y	SB, SB, holoprosencephaly	NG	I	NG	AB	Y	N	N	N	N		N	N	N	N	Y	SB		N	N	N	N			Very small numbers, postulate uranium exposure as potential cause	LF
584	Tsehay	2019	Include		Ethiopia	Documenting the risk factors that influence the occurrence of birth defects and its seasonality will help to inform the community and to develop preventive strategies for the country.	CC	Y	A	M	I	LB, NG	AB	NG	N	Y	N	N		N	N	N	N	N	ACA		Y	N	N	N	ACA		Small cohort but evaluation of risk factors for CA which most likely doesn't have sufficient power	LF
586	Sanzarello	2019	Include		Tanzania	This study reports results and complications in a series of walking children affected by neglected congenital vertical talus treated by one-stage release through a double surgical approach in a hospital sited in the Tanzanian rural outback.	CS	Y	congenital vertical talus:	NG	I	LB	AA	NG, Y	N	N	N	N		Y	N	N	N	N		congenital vertical talus	Y	Y	Y	Y		congenital vertical talus		LF
588	Beleke	2019	Include		Ethiopia	To assess the patterns of anatomical cleft lip and palate deformities among neonates in Mekelle and Ayder Comprehensive Specialized hospitals, Tigray, Northern Ethiopia.	CS	Y	HC	M	HR	LB	AB	Y	Y	N	N	N		Y	N	N	N	N	CL/P		N	N	N	N	CL/P		Describes patterns of CL/P	LF
589	Zash	2019			Botswana	Further evaluation of the signal for NTD with ART in Botswana, with additional numbers or pregnancy outcomes	SV	Y	SB	M	I	LB, SB	AB	Y	Y	N	N	N		N	Y	N	N	Y	SB		N	N	N	N	SB			LF
532	Okoye et al	2020	Included	NA	Nigeria	To determine the frequency of malocclusion and caries among unrepaired cleft patients	DE	Y and N	Other: maloccusion and caries in CL/P	S (one plastic surgery cente)	I	LB	AA	N	Y	N	Y	N	N	N	N	N	N	N	N	N	Y	Y	Y	Y	CL/P	malocclusion and caries	the cleft palate prevalence was lower than in other parts of the world, and the isolated cleft lip has higher frequency than other parts, instead. Usually, cleft lip with cleft palate is the commonest category	IMO
531	Schoonraad et al	2020	Included	NA	South Africa	To verify complience with the APP guidelines to determine orevalence of Down syndrome co-morbidities	?	Y	Down syndrome	M	HR	LB	AA	N	N	N	N	N	N	N	N	N	N	N	N	N	Y	Y	Y	N	DOWN SYNDROME	N	Small sample	IMO
530	Duke et al	2020	Included	NA	Nigeria	To define prevalence and types of cerebral palsy	SV AND DM	Y	Cerebral palsy	Population Coverage	I	LB	4-15 years	N	Y	N	N	N	RISK FACTORS	N	N	N	N	N	O	Cerebral Palsy	Y	N	N	N	N	N		IMO
529	Grabisk et al	2020	Included	NA	Uganda	To determine the burden of emergency procedures on pediatric surgical capacity	SV	N	Others: those wich need surgery	M	HR	LB	NG	NA	Y	N	N	N	N	N	N	N	N	N	N	N	N	Y	N	N	N	N		IMO
527	Nyanza et al	2020	Included	NA	Tanzania	To verify the effect of prenatal maternal arsenic and mercury exposure on birth outcomes in communities with gold-mining activities and those without	CH	N	Others: any	P	I	LB, SB, SA	PN, AB	NG	Y	Y	Y	N	N	N	N	N	N	Y	A	N	N	N	N	N	N	N	EXPOSURE TO ARSENIC AND MERCURY	IMO
526	Bamigboye-Taiwo et al	2020	Excluded - 7	AT	Nigeria	To determine the incidence and outcome of aortic valve regurgitation (AR) following TTOSL of PDA																											Seems that there were adults included in the sample	IMO
525	Mekonnen et al	2020	Included	NA	Ethiopia	To assess the modifiable risks of congenital anomalies among women in Bale zone hospitals, Ethiopia	CC	Y	A	S	I	LB	NG	NG	Y	N	N	N	N	N	N	N	N	Y	A	N	N	N	N	N	N	N	Small sample, independent variables are not all independent	IMO
524	Alumeti et al	2020	Included	NA	DR Congo	To describe the prevalence, clinical and therapeutic features of cryptorchidism at the Panzi General Hospital	CS	Y	OTHERS: Cryptorquidism	S	HR	LB	AA	NG	N	N	Y	N	N	N	N	N	N	N	N	N	N	Y	Y	N	Cryptorquidism	N		IMO
522	Bot et al	2020	Included	NA	Nigeria	To descibe epidemiological data of the giant encephaloceles found among repaired encephaloceles	CS	Y	Giant encephalocele	S	HC	LB	AA	NG	N	N	Y	N	N	N	N	N	N	N	N	N	N	Y	N	N	ENCEPHALOCELE	N		IMO
520	Van Brusselen et al	2020	Included	NA	DR Congo	To assess the possible contribution of parental and antenatal exposure to trace metals to the occurrence of visible birth defects among neonates	CC	Y	A	P	I	LB, SB, SA	AB	N	N	N	N	N	N	N	N	N	N	Y	A	N	N	N	N	N	N	N		IMO
518	Alighieri et al	2020	Excluded - 4	FT	Uganda	To evaluate the participants' satisfaction with the training cleft care workshop	Other: workshop evaluation	Y	oral cleft																									IMO
517	Zahir et al	2020	Excluded - 2	AT	Morocco	To determine the immune status of rubella in pregnant women in southern Morocco																											Not SSA country	IMO
516	Tamatey et al	2020	Included	NA	Ghana	To analyse the outcome of surgical repair of VSDs in the National Cardiothoracic Centre	CS	Y	CHD	S	HR	LB	NG	NG	N	Y	N	N	N	N	N	N	N	N	N	N	N	Y	N	N	VSD	N		IMO
515	Sulamain et al	2020	Included	NA	Nigeria	To determine the prevalence and outcome of increased fetal nuchal translucency among pregnant women.	CH	Y	OTHERS: Trisomies and CHD	S	I	LB	AB	NG	Y	N	N	N	N	Y	N	N	N	N	N	N	N	N	N	N	N	N		IMO
514	Haliou-Louhaichi et al	2020	Excluded - 2	AT	Tunisia	To described a second mutation W19X in the cystic fibrosis gene																											Not a SSA country and not CA	IMO
512	Michael et al	2020	Included	NA	Nigeria	To determine the pattern of congenital hand anomalies presenting to our tertiary plastic surgery outpatient service in South‑Western Nigeria	CS	Y	Other: Congenital hand anomaly	S	HR	LB	NG	Y	Y	N	N	N	N	N	N	N	N	N	N	N	N	N	N	N	N	N	3 adult patients among 122	IMO
511	Rivilla	2020	Excluded - 5	FT	West Africa																												Letter	IMO
510	Abich et al	2020	Included	NA	Ethiopia	To analyze the structure of the medial foot arch using Staheli plantar arch index and investigate its associated	SV	N	Pes planus	P	I	LB	NG	Y	Y	N	Y	N	N	N	N	N	N	N	N	N	N	N	N	N	N	N	Multifactorial pathology	IMO
509	Green et al.	2020	Exclude-general review	FT																														LA
508	Machingaidze et al	2020	Include	NA	South Africa	, describe indications for non-trauma head CT, To describe indications for non-trauma head CT in a tertiary paediatric hospital	Retrospective chart Review	N	HC	S	HR	LB	CLD	Y	N	N	N	N	N	N	N	N	N	N	N	N	Y	Y	N	N	Hydrocephalus	N	Not clear whether children with shunt had previously been diagnosed of HC at birth (Congenital Hydrocephalus) and underwent surgery. Also not clear what propoortion of HC diagnosisis after the CT scan was classified as congenital. But this has been asumed in the inclusion of the paper for review.	LA
507	Hunter et al	2020	Include	NA	South Africa	Congenital bicuspid aortic valve, To determine prevalence of congenital bicuspid aortic valve	DE	Y	Congenital bicuspid aortic valve	P	RD	LB	AA	Y	Y	N	N	N	N	N	N	N	N	N	N	N	N	N	N	N	N	N	This was presented as a letter to the editor, but presenting original data from a databse of an ongoing researh project screening for rhomatoid heart disease, hence included	LA
506	Bagenda et al	2020	Include	NA	Uganda	to determine IgM sero-prevalance for Rubella in order to help monitor, To determine IgM sero-prevalance for Rubella in order to help monitor vaccine effectiveness post introduction of the vaccine in routine vaccination programme.	SV	Y	Congenital Rubella	P	PHD	LB	15 - 49	Y	Y	N	N	N	N	N	Y	Y	N	N	Congenital Rubella	N	N	N	N		N	N	Study focused on women of child bearing age, 15 - 49, to investigate prevalence of rubella as a measure of potential burden of congenital rebella syndrome	LA
505	Sani et al	2020	Exclude-not in children	AT
504	Snu et al	2020	Include	NA	Cameroon	To determine ghe etiology of sex development disorders	SV	Y	sex disorder, congenital adrenal hyperplasia, Sex disorder, congenital adrenal hyperplasia	S	HR	LB	NG	Y	Y	N	N	N	N	N	N	N	N	N	N	N	N	N	N	N	N	N	No full text available. Abtract does not provide information on age of participants	LA
503	Arivoli et al	2020	Include	NA	Uganda	to develop a silo from locally available materials, To develop a silo from locally available materials for the management of gastrochisis	Other - Development of management tool	Y	Giant encephalocele, Gastrochisis	S	NG	LB	AB	Y	N	N	N	N	N	N	N	N	N	N	N	N	N	Y		N	Gastochisis	Tool development		LA
502	Sokunbi et al	2020	Include	NA	Nigeria	report on measures taken to maintian pardiatric cardiac services during COVID-19	DE	Y	CHD	S	NG	LB	NG	Y	N	N	N	N	N	N	N	N	N	N	N	N	N	Y	Y	N	CHD	N		LA
501	James et al	2021	Include	NA	Nigeria	Evaluate risk of CHD in babies with orofacial clefts	CC	Y	CL/P, CHD	S	HR	LB	NG		Y	N	N	N	N	N	N	N	N	N	N	N	N	N		N	N	N		LA
500	Namuyonga et al	2020	Include	NA	Uganda	To determine prevalence of CHD	DE	Y	Congenital rubella syndrome, CHD	S	HR	NG	CLD	Y	Y	N	N	N	N	N	N	N	N	N	N	N	N	N	N	N	N	N		LA
496	Wesong et al	2020	Include	NA	Uganda	To determine whether mortality of gastroschisis can be, To determine whether mortality of gastroschisis can be through locally designed protocol	SV	Y	Gastrochisis	S	I	LB	NG	Y	N	Y	N	N	N	N	N	N	N	N	N	N	N	Y	N	N	Gastochisis			LA
495	Mkandawire et al	2020	Exclude-in Adult	AT
494	Adane et al	2020	Include	NA	Multiple	systematic review	SR	Y	A	NA	NA	NA	NA	NA	Y	N	N	N	N	N	N	Y	Y	Y	ACA	N	N	N	N	N	N	N		LA
493	Ngwanou et al	2020	Include	NA	Cameroon	Case report on prone belly syndrome	CS	Y	Prone Belly Syndrome	S	HR	LB	AB	Y	N	N	N	N	N	N	N	N	N	N	N	N	N	N	N	N	Prone Belly syndrome			LA
491	Hong et al	2020	Include	NA	Rwanda	Review of surgery for bilary atrasia	Retrospective chart review	Y	Billiary atrasia, Biliary atrasia	S	HR	LB	NG	Y	N	N	N	N	N	N	N		N	N	N	N	N	Y	N	N	Biliary atresia	N		LA
490	Ekure et al	2020	Include	NA	Nigeria	To determine the prevalence and distribution of CHD among school children	SV	Y	CHD	P	I	LB					N	N	N	N	N	N	N	N	N	N	N	N	N	N	N	N		LA
486	Okon	2020	Include		Nigeria	Awareness and use of folic acid among women of childbearing age	SV	N	SB	M	I	NG		NG	N	N	N	N	N	N	N	N	Yes	N	N	N	N	N	N	N	omphalomesenteric fistual		Survey on use and awareness of folic acid -- not directly on a specific congenital anomaly, but related to neural tube defects -- studies such as these merit inclusion	LDB
482	Seye	2020	Include		Senegal	evaluate omphalomesenteric fistula in four cases (epi, management)	CS	Y	Omphalomesenteric fistula	S	HR	LB	AA	Y	Y	Y	N	N	N	N	Y	N	N	N	N	N	N	N	N	N			rather specific condition, would include though the anomaly is not commonly included in surveillance	LDB
481	Ujunwa	2021	Include		Nigeria	Frequency and patterns of complex CHD from one tertiary hospital	CS, DE	Y	CHD	S	HR	LB	CHLD, CLD	Y	N	N	N	N	Proportion and patterns of complex CHD (no denominator)	N	N	N	N	N	N	N	N	N	N	N	CHD		epidemiologic aspecs of complex CHD (sex distribution, etc) but no denominator	LDB
480	Bruneel	2020	Include		Uganda	Skill and capacity of speech pathologist evaluating kids with CP, after training program	QL	N	CL/P	NG	NG	NG	NG	NG	N	N	N	N	Evaluation of a course for speech pathologist for cleft palate	N	N	N	N	N	N	N	N	N	Y	N	CL/P		unsure whether to include -- evaluates the effectiveness of training using samples of speech of kids with CLP	LDB
479	Mazhani	2020	Include		Botswana	evaluate CHD in a series of children who had an echocardiogram nin a pediatric hospital	CS, SV	Y	CHD	S	HR	LB	CLD	Y	N	N	N	N	Proportion of CHD among children receiving an echo	N	N	N	N	N	N	N	Y	N	N	N	CHD		no denominator	LDB
478	Agot	2020	Include		Kenya	Prevalence of major external structural birth defects in Kiambu County, Kenya, 2014-2018	DE	Y	A	M	HR	LB	AB	NG	Y	N	N	N		Y	N	N	N	N	N	N	N	N	N	N			Epi study with denominators	LDB
477	Nzomiwu	2021	Include		Nigeria	To assess the frequency and distribution of orofacial clefts and associated dental anomalies in a group of patients with orofacial clefts	CS	Y	CL/P	S	HR	LB	AA	Y	N	N	N	N		N	N	N	N	N	N	N	N	N	N	N	A		Cross sectional survey of 62 people with clefts, looking at the types of clefts and associated anomalies.	LDB
476	Mubungu	2020	Include		DR Congo	assess minor anomalies in a cross-sectional descriptive study of 722 newborns recruited within the first 24 hr of life, in two large maternities in Kinshasa,	CS	Y	Minor anomalies	M	HR	LB	AB	Y	Y	N	N	N		N	N	N	N	N	N	N	N	N	N	N			Focus on minor anomalies -- interesting, would probably keep even if not on major anomalies	LDB
474	Gurung	2020	Exclude- study outside SSA	FT	Nepal										N	N	N	N									N	N	N	N			Not a SSA country'	LDB
473	Nabatanzi	2021	Include		Uganda	explored maternal perceptions, experiences with breastfeeding and support received for thei, explore maternal perceptions, experiences with breastfeeding and support received for their children 0 to 24 months with a cleft attending Comprehensive Rehabilitative Services of Uganda (CoRSU) Hospital.	SV	Y	CL/P	S	I	LB	CLD	NG	N	N	N	N		N	N	N	N	N	N	N	N	N	N	N			challenges with breastfeeding	LDB
470	Idowu	2020	Include		Nigeria	assess cases of unilateral congenital talipes equinovarus (CTEV) and compare both Achilles tendons using [MSK USS]	Case study/case series (CS), Cross sectional/Survey(SV), Cohort(CH), Case-control (CC), Qualitative (QL), Economic (EC), Diagnostic method (DM), Systematic review (SR), descriptive epidemiology (DE), Other (specify)	Y	clubfoot	S	H	LB	CLD	Y	N	N	N	N	Length of tendon in clubfoot	N	N	N	N	N	N	N	Y	N	N	N	CL/P		could also not include, evaluation of a specific parameter in clubfoot	LDB
469	Yeshaw	2020	Include		Ethiopia	identify the determinant factors of overweight/obesity among reproductive age group women in Ethiopia.	SV	N		P	I				N	N	N	N				N	N	N	N	N	N	N	N	N			demographic health survey on determinants of obesity, a risk factor for some birth defects	LDB
468	Baseer	2020	Exclude-not about CA		Egypt										N	N	N	N									N	N	N	N			respiratory diseases in the NICU in Egypt	LDB
467	Morales Vasquez	2020	Exclude-not about CA												N	N	N	N									N	N	N	N			drug screen for antizika compounds	LDB
466	Duru	2021	Include		Nigeria	healthcare costs of pre-surgical management of CHD	EC	Y	CHD	NG	I	LB	NG	NG	N	N	N	Y		N	N	N	N	N	N	N	N	N	N	N				LDB
465	Ikenga	2020	Include		Nigeria	case report on in hospital death, case report on in hospital procedure in child with CHD	CS	Y	CHD	S	H	LB	CLD		N	N	N	N		N	N	N	N	N	N	N	N	Y	N	N			Not sure if to include, single case report of a specific procedure in a child with CHD	LDB
464	Oyania	2021	Include		Uganda	case report , case report 15‑Year‑old with neglected recto‑vestibular fistula in western Uganda	CS	Y	recto-vestibular fistula	S	H	LB	CLD	Y	N	N	N	N	case report of clinical case	N	N	N	N	N	N	N	N	Y	N	Y	anorectal anomaly		clinical case report	LDB
461	Adekunle	2020	Include		Nigeria	survey of breastfeeding practices and related challenges among mothers with orofacial cleft babies attending the cleft clinic of a tertiary health institution.	SV	Y	CL/P	S	I	LB	AB	Y	N	N	N	N		N	N	N	N		N	N	Y	N	N	N			survey on breastfeeding children with CLP	LDB
459	Kalisya	2020	Include		DR Congo	retrospective study of patients treated for cleft lip/palate in the province of North Kivu, DRC	CS	Y	CL/P	S	HR	LB	CLD	Y	N	N	N	N		N	N	N	N	N	N	N	N	Y	N	N	CL/P		retrospective study of1112 patients treated for cleft lip/palate in the province of North Kivu, DRC	LDB
456	Henderson	2020	Include		Tanzania	To identify if there are cultural, medical, educational, economic, nutritional and geographic barriers to the prevention and treatment of spina bifida and hydrocephalus.	SV	Y	SB, HC	S	I	LB	CLD	Y	N	N	N	N		N	Y	N	Y	N	SB, HC	N	Y	N	N	Y	HC		To identify if there are cultural, medical, educational, economic, nutritional and geographic barriers to the prevention and treatment of spina bifida and hydrocephalus.	LDB
453	Bafor	2020	Include		Nigeria	to determine the prevalence pattern of foot and ankle problems in our locality as well as compare with patterns from other geographical locations	SV	Y	Foot abnormalities	P	I	NG	NG	NG	Y	N	N	N		N	N	N	N	N			N	N	N	N				CO
451	Vlok	2020	Include		South Africa	To assess the accuracy of the radiologic features of Hirschsprung disease utilising a unifying stratification of any form To assess the accuracy of the radiologic features of Hirschsprung disease utilising a unifying stratification of any form of colonic mucosal irregularity on contrast enema	DM	Y	Hirschsprung disease	S	HR	LB	NG	Y	N	N	N	N		N	N	N	N	N			Y	N	N	N	Hirschsprung disease			CO
450	Commander	2020	Include		Uganda	This study examined the psychosocial and economic barriers that influence surgical care-seeking behavior for congenital anomalies and subsequent estimates of the disease burden in This study examined the psychosocial and economic barriers that influence surgical care-seeking behavior for congenital anomalies and subsequent estimates of the disease burden in Uganda	SV	Y	A	S, P	I	NG	NG	N, NG	N	N	N	Y		N	N	N	N	N			N	Y	N	N				CO
448	Ali	2021	Include		Sudan	To evaluate the impact of CL/P on the OHRQoL of Sudanese children	SV	Y	CL/P	S	I	NG	NG	NG	N	N	N	N		N	N	N	N	N			N	N	N	Y	CL/P			CO
446	Desalew	2020	Include		Ethiopia	To determine the causes and predictors of neonatal mortality among infants admitted to neonatal intensive care units in eastern Ethiopia	SV	N	Not specified- given as congenital malformation	M	HR	LB	NG	NG	N	Y	N	N		N	N	N	N	N			N	N	N	N				CO
445	Kasanga	2021	Include		Congo	he objective of this study is to analyze the aspects epidemiological, therapeutic and progressive To analyze epidemiological, therapeutic and progressive aspects of anorectal malformations	SV	Y	Anorectal malformations	S	I	NG	NG	NG	Y	Y	N	N		N	N	N	N	N			Y	N, Y	N	N	Anorectal malformation		This paper was in French but had a good english summary from where information was derived	CO
444	Diatewa	2021	Include		Togo	The purpose of this study is to describe the epidemiological and clinical features of congenital ocular anomalies at the University To describe the epidemiological and cinical features of congenital ocular anomalies at the University Hospital Campus in Lomé	SV	Y	Congenital ocular anomalies	S	HR	NG	NG	Y	Y	N	N	N		N	N	N	N	N			N	N	N	N			Paper in french but had a good english summary, in addition Google translate was used for the methods section of the paper	CO
443	Chukwubuike	2021	Include		Nigeria	To determine the prevalence and types of birth defects in live newborns delivered at two tertiary hospitals in Enugu, South East Nigeria	SV	Y	A	M	HR	LB	AB	Y	Y	N	N	N		N	N	N	N	N			N	N	N	N				CO
440	Choi	2021	Include		Ethiopia	This study investigates the experiences of caregivers of children with CHD accessing the healthcare system and pediatric cardiac surgery,	SV	Y	CHD	S	I, HR	NG	NG	NG	N	N	N	Y		N	N	N	N	N			Y	Y	N	N	CHD			CO
439	Capela	2021	Include		Congo		CS	Y	Imperforate anus	not applicable	HR	LB	AB	Y	N	N	N	N		N	N	N	N	N			Y	Y	Y	N	Imperforate anus		This is a case report of one child with a congenital anomaly	CO
437	Kalangu	2020	Include		Zimbabwe, Namibia and Democratic Republic of Congo	To establish the incidence of shunt infection in the early post-shunt period at three separate countries	SV	N	Hydrocephalus	M	HR	LB	NG	Y	N	N	N	N		N	N	N	N	N			Y	Y	N	N	Hydrocephalus			CO
436	Oliveras	2020	Include		Zanzibar	To describe the general characteristics, epidemiology and demographic data of childhood hydrocephalus of patients treated at an intitute in Zanzibar	SV	N	HC	S	HR	NG	NG	NG	N	Y	N	N		N	N	N	Y	N	HC		N	Y	N	N	HC			CO
435	Elias	2020	Include		Kenya	A case report of a 30-year-old female with bicornuate uterus discovered at during caeserian section for a twin pregnancy	CS	Y	Bicornuate uterus	Not applicable, Case report	HR	NG	NG	Y	N	N	N	N		N	N	N	N	N			N	N	N	N			A case study on a 30-year old woman with bicornuate uterus detected during her 3rd pregnancy	CO
434	Oumer	2021	Exclude- study outside SSA		African countries	To determine the pooled birth prevalence of neural tube defects and associated risk factors in Africa	SR	Y	Neural tube defects	S, M, P	Published and unpublished studies	NG	NG	NG	Y	N	N	N		N	N	N	Y	N	Neural tube defects	Substance abuse, Substance abuse, consanguineous marriage	N	N	N	N				CO
432	Ghabrial	2020	Include		South Africa	To obtain information about i)perceived adequacy of CLP and CFD academic educatio of speech-language therapists 2) the professional services that SLTs offer to CLP and CFD patients 3) the educational needs of SLTs in this field, To obtain information about i)perceived adequacy of CLP and CFD academic education of speech-language therapists 2) the professional services that SLTs offer to CLP and C…	SV	N	Craniofacial deformities,, CL/P	P	I	NG	NG	NG	N	N	N	N	Speech language therapists education and needs	N	N	N	N	N			N	N	Y	N	CL/P, Craniofacial abnormalities			CO
431	Ogundoyin	2021	Include		Nigeria	To present the characteristics of ARM with the challenges associated with their management and outcomes in Ibadan, Nigeria	SV	Y	Anorectal malformations	S	HR	NG	NG	Y	N	Y	N	N		N	N	N	N	N			N	Y	N	N	Anorectal malformation			CO
430	Shaye	2020	Include		Rwanda	To evaluate outcomes of initial cohort of pediatric LM patients treated with self-compinded doxycycline sclerotherapy	SV	N	Lymphatic malformations	S	HR	NG	NG	Y	N	N	N	N		N	N	N	N	N			Y	N	N	N	Lymphatic malformations			CO
449	Abdalla	2021	Exclude-not about CA
